# Supplementary material for: Identifying key covariates of clinical outcomes for critically ill patients with Parkinson’s disease: analysis of the MIMIC-IV database
Source: Front Neurol. 2025 Jul 3;16:1545126. doi: 10.3389/fneur.2025.1545126 (PMC12267009; doi:10.3389/fneur.2025.1545126)
Supplement: Supplementary file 1 [file Table_1.xlsx]

## Sheet: study_group_with_baseline
Supplementary Table 1 Clinical information of ICU patients
subject_id	hadm_id	stay_id	hospital_expire_flag	race	gender	age	los_icu	los_hospital	weight_admit	gcs_min	temperature_min	heart_rate_min	resp_rate_min	spo2_min	mbp_min	glucose_min.x	hypertension	diabetes	respiratory_failure	cirrhosis	atrial_fibrillation	hematocrit_min	hemoglobin_min	platelets_min	wbc_min	aniongap_min	bicarbonate_min	bun_min	calcium_min	chloride_min	creatinine_min	sodium_min	potassium_min	inr_min	pt_min	ptt_min	antibiotic	sofa	po2	pco2	ph	baseexcess
10074908	29170411	36580881	0	OTHER	F	74	1.8	8.02430555555556	43.6	15	36.39	75	10	96	61	163	YES	NO	NO	NO	NO	37.7	13.2	261	8.2	15	21	7	8.1	99	0.5	137	3.5	1	11	28.9	Yes	1	193	28	7.47	-1
10180095	24199963	34021485	0	WHITE	F	74	2.19	6.14583333333333	68	15	34.9	80	13.5	95	50	84	NO	YES	NO	NO	NO	20.8	6.5	153	10.9	8	21	10	7.8	103	0.7	136	4.5	1.3	14	23.7	Yes	1	348	42	7.39	0
10397171	22330779	37889662	0	OTHER	F	76	6.04	15.5916666666667	64.6	9	36.33	82	9	93	63	96	NO	YES	NO	NO	YES	27.7	8.7	137	21.8	6	21	33	10.2	95	0.5	131	4.4	NA	NA	NA	Yes	7	53	36	7.41	0
10419097	22233024	30993974	1	OTHER	M	73	1.03	0.06875	69	15	NA	89	13	96	40	142	NO	NO	YES	NO	YES	45	14.1	140	18.2	13	13	19	7.8	116	1.3	148	3.1	1.3	13.6	27.3	No	6	37	37	7.3	-8
10444484	23030871	33997337	1	WHITE	M	88	14.98	14.8812	78.3	13	36.28	94	15	83	72	124	YES	NO	NO	NO	YES	43	14.1	139	10.2	13	22	20	9.7	106	0.4	139	3.8	1.2	13.1	28.6	Yes	3	66	34	7.5	3
10457824	25280974	37305179	0	OTHER	M	81	4.25	11.0972222222222	76.4	10	36.61	94	17	94	68	103	NO	NO	YES	NO	YES	24.6	8.3	290	16.4	14	20	17	7.3	110	0.6	144	2.9	1.2	13	27	Yes	7	42	34	7.46	0
10476294	28537603	30054857	1	OTHER	M	78	6.37	6.30763888888889	72.3	15	34.1	38	2	94	54	84	NO	NO	NO	NO	NO	28.2	8.9	154	4	13	22	24	8.3	105	0.9	140	4.2	1.3	14	26.9	No	4	54	53	7.3	0
10501258	24182688	35650560	0	WHITE	M	91	3.78	21.5430555555556	50	11	36.5	63	NA	83	73	131	YES	NO	NO	NO	NO	36.1	12	204	9.3	15	23	13	8.6	107	0.8	145	3	1.2	12.6	30.3	No	2	100	40	7.36	-2
10501909	29468288	30661285	0	WHITE	F	94	2.25	14.7438	63.2	14	36.33	76	18	90	83	98	YES	NO	NO	NO	NO	45	15.4	294	9.1	17	24	14	9.9	105	0.7	143	3.4	1	10.8	28.6	No	5	NA	NA	NA	NA
10781312	24474381	30284873	1	WHITE	M	86	2.36	2.24305555555556	74.2	4	NA	90	6	89	17	89	NO	YES	YES	NO	NO	20.3	5.8	111	5.2	23	10	67	7.2	103	2.3	143	2.8	1.4	15.4	26.8	Yes	18	63	62	6.87	-25
10807297	29004731	38865842	0	WHITE	F	65	20.53	20.5222222222222	52	15	36.56	61	22	91	50	88	NO	NO	NO	NO	NO	30.3	9.7	195	9.1	3	21	15	7.2	104	0.6	132	3.5	1.2	12.8	31.1	Yes	8	201	59	7.24	-3
10950205	23263138	33154507	0	BLACK	F	57	4.34	73.7055555555555	72.2	10	37.06	90	15	99	47	154	NO	NO	YES	NO	NO	26.1	8.8	132	7.8	12	10	9	6.1	115	0.7	137	2.8	1.2	13.9	30.1	Yes	11	51	38	7.3	-6
11016931	24826446	34512688	0	WHITE	F	83	1.35	7.30277777777778	74.7	15	36.78	57	10	88	52	118	NO	YES	YES	NO	YES	24.4	7.5	88	4	11	30	47	9.1	96	4.4	137	5.2	1	11	26.6	No	7	60	65	7.33	5
11093574	25620952	30706580	0	OTHER	M	91	1.74	10.6708333333333	98.1	11	36.67	57	11	94	59	89	NO	NO	YES	NO	NO	23.4	7.8	163	10.5	12	26	38	8.5	95	1	134	4	1.5	16.9	30.4	No	5	27	45	7.42	2
11327015	20959548	31640652	0	WHITE	M	82	3.2	47.0819444444444	NA	13	36.56	96	13	88	76	140	YES	YES	YES	NO	YES	25.2	8	334	9.8	17	18	15	6.7	110	0.5	141	3.6	NA	NA	NA	Yes	4	202	40	7.38	0
11397545	29452381	35624691	0	WHITE	F	83	18.87	18.9131944444444	103.7	15	36.44	80	14	97	52	136	YES	NO	YES	NO	YES	30	10.2	163	7.7	17	21	16	8.4	106	1	141	3.4	1.2	13.3	47.7	Yes	7	99	33	7.42	-1
11435410	28044122	37646282	0	WHITE	M	74	1.95	12.7444444444444	74	14	36.83	74	10	92	58	119	NO	NO	NO	NO	NO	27.7	8.7	143	9.4	13	26	41	8.1	109	2.4	143	4.8	1.8	19.3	37.7	No	5	NA	NA	NA	NA
11437954	23128645	38151790	0	WHITE	M	92	2.1	6.17222222222222	79	9	36.39	69	12	93	59	113	NO	NO	NO	NO	NO	31.4	9.9	286	8.4	17	24	44	7.8	100	1.8	142	3.6	1.2	13.1	24.9	Yes	5	NA	NA	NA	NA
11438173	21216421	37458276	0	WHITE	M	92	1.35	4.14930555555556	70.1	15	37	65	18	90	61	90	YES	NO	NO	NO	NO	39.1	12.9	191	18.7	13	25	20	8.5	100	1	137	4.1	1.1	12	30	Yes	2	NA	NA	NA	NA
11579251	25089865	33690143	0	WHITE	M	89	7.46	12.5243055555556	70.1	15	36.5	56	18	96	66	109	NO	NO	YES	NO	NO	24.6	8	135	5.3	11	19	19	7.1	95	0.9	130	3.7	1.3	14.7	20.7	Yes	6	179	29	7.42	-3
11682490	28219512	33851437	0	WHITE	M	61	2.99	3.77013888888889	91	15	36.61	70	16	96	95	132	NO	NO	NO	NO	NO	46.1	15.9	200	13	18	20	10	8.4	102	0.8	140	3.6	1.2	13	25.4	No	0	NA	NA	NA	NA
11725345	21592243	36108847	0	OTHER	M	74	10.06	18.1118055555556	68	15	36.67	84	13.5	97	56	54	NO	NO	YES	NO	NO	26.5	8.7	309	13.7	17	16	19	8.3	106	0.8	137	3.7	1	11.2	35.6	Yes	4	46	45	7.29	-4
11731531	24078707	36221691	1	BLACK	M	87	1.18	4.35347222222222	55	3	36.39	32	8	100	11	109	NO	NO	YES	NO	NO	26.1	8.4	102	7.5	15	19	17	7.4	103	1.5	135	3.5	1.2	13	27	No	7	119	25	7.54	1
11804278	25818525	37087219	0	WHITE	F	74	7.45	13.5263888888889	66	15	36.56	63	13	88	69	110	NO	NO	YES	NO	NO	32.1	10.1	376	7.8	11	19	21	8.5	110	1.4	144	4.6	1	10.9	27.9	Yes	6	68	32	7.42	-2
11874424	25574892	38461395	1	WHITE	M	77	2.59	2.53263888888889	79.6	15	36.9	70	5	95	46	105	NO	NO	NO	NO	YES	37.3	11.9	124	12.4	13	12	24	8.5	102	1.5	137	5	1	11.3	22.5	No	14	30	56	7.23	-5
11885267	28239335	38612985	1	OTHER	F	92	1.17	0.99375	37	15	37.11	29	6	99	55	111	YES	NO	NO	NO	YES	22	6.9	144	18.3	19	24	41	9.3	102	2.8	141	4.4	1.3	14.2	27.8	No	6	84	42	7.37	0
11959306	27981683	32750543	0	OTHER	F	74	1.18	3.72222222222222	57.1	15	36.72	58	12	94	60	117	YES	NO	NO	NO	YES	34.2	11.4	242	12.6	16	23	15	8.5	95	0.9	131	4.4	1.3	13.8	26.6	No	1	NA	NA	NA	NA
11977608	20062363	34535022	0	WHITE	M	25	16.87	94.8333333333333	NA	13	36.56	50	12	90	80	77	NO	NO	NO	NO	NO	34.4	11.2	50	3.2	13	25	9	9.8	101	0.7	143	4	1.3	13.6	29.8	Yes	1	183	33	7.48	2
11982898	20476470	34240822	0	OTHER	M	71	1.09	4.06944444444444	88.7	15	36.56	53	16	94	48	82	YES	NO	NO	NO	YES	34.2	11	182	8.1	14	24	15	8	104	0.7	139	3.8	NA	NA	NA	Yes	2	NA	NA	NA	NA
12033229	21797058	31122120	0	OTHER	M	72	2.54	3.65902777777778	62.2	12	36.67	69	14	69	58	77	YES	YES	NO	NO	NO	26.5	9.5	217	8.4	13	15	13	9.1	81	0.8	112	3.8	NA	NA	NA	Yes	3	NA	NA	NA	NA
12089548	28332732	38925473	0	WHITE	M	82	6.02	10.1229166666667	74.1	12	36.89	56	17	86	86	122	NO	NO	YES	NO	NO	33	10.4	208	11.8	12	22	22	8.2	109	1	145	4	1.3	14.3	27.1	Yes	5	34	54	7.31	0
12101710	29401358	34547342	0	OTHER	M	64	12.12	12.1784722222222	86.3	15	36.67	74	20.5	88	56	114	NO	NO	YES	NO	NO	36	10.3	199	12.31	13	11	43	6	84	1.9	106	3	1.3	13.8	26.9	Yes	11	55	26	7.45	-3
12173850	20376084	35157353	1	WHITE	M	75	16.82	16.5840277777778	61.1	6	36.61	90	17	82	71	193	NO	YES	YES	NO	NO	29.9	9.3	300	13.7	14	18	66	7.9	118	1.1	154	4	1.4	15.3	27.6	Yes	4	149	30	7.46	0
12204700	21054035	36494984	0	OTHER	F	84	1.68	8.14305555555556	42.7	3	36.39	73	11	93	62	87	YES	NO	YES	NO	NO	27.7	8.7	245	12.9	15	22	40	8.7	100	0.7	138	3.4	1	10.8	21.7	Yes	6	86	40	7.4	0
12255381	25132551	33227956	0	WHITE	M	79	5.34	12.6326388888889	80	15	36.78	51	7	85	54	89	NO	NO	YES	NO	NO	31.2	10	100	7.1	11	18	24	7.6	101	1.3	141	4	1.2	12.9	60.6	Yes	8	220	35	7.47	2
12357823	29199588	38797751	0	WHITE	M	82	5.59	6.75694444444444	77.4	11	36.44	62	11	93	45	111	YES	NO	NO	NO	YES	23.8	7.8	129	19	15	19	18	7.8	102	0.9	132	4.6	1.1	11.5	23.7	No	5	42	40	7.4	0
12393285	24917703	30303161	0	WHITE	F	76	3.04	8.00555555555556	55	12	36.11	58	10	96	47	86	YES	NO	NO	NO	NO	29.8	11.1	236	12.7	14	18	11	7.2	77	0.4	109	3.2	NA	NA	NA	Yes	4	NA	NA	NA	NA
12393678	27313005	34760594	0	WHITE	M	73	3.58	35.8576388888889	NA	8	36.5	80	14	81	61	117	NO	NO	NO	NO	YES	NA	NA	NA	NA	NA	NA	NA	NA	NA	NA	NA	NA	NA	NA	NA	No	4	NA	NA	NA	NA
12475198	22042017	30598416	0	WHITE	M	72	2.67	5.34166666666667	96.9	15	36.11	70	12	91	68	254	NO	YES	NO	NO	YES	27	9.1	193	5.8	8	23	8	7.9	97	1	130	3.7	2.2	23.2	58.3	No	5	47	33	7.46	0
12490029	26495589	33759728	0	WHITE	M	91	1.59	7.66458333333333	62.4	11	36	64	15	92	57	103	NO	NO	NO	NO	NO	31	9.9	340	24.5	14	20	31	7.8	98	1.2	135	4.3	1.4	15.5	33.2	Yes	4	55	43	7.38	0
12502462	27347856	30841172	0	WHITE	M	88	1.91	5.01875	87	15	35.83	60	12	92	53	158	YES	NO	NO	NO	NO	21.2	7	156	11.6	11	15	61	8.6	108	2.8	139	4.3	1.1	11.8	21.1	Yes	3	159	46	7.22	-8
12618868	24756108	35216663	0	WHITE	M	79	1.58	1.60138888888889	88.7	15	36.5	60	9	96	81	91	YES	NO	NO	NO	NO	40.2	13.3	121	6	12	24	24	9	103	1	140	4.1	0.9	10.2	25	No	1	NA	NA	NA	NA
12678286	22415227	30902754	1	WHITE	M	88	9.79	9.81458333333333	80	15	34.3	73	10	94	73	108	NO	NO	YES	NO	YES	25.4	8.5	75	9.9	7	21	18	7.5	104	0.6	142	4	1.4	14.8	25.2	Yes	3	228	46	7.35	0
12736581	21926888	34491523	1	WHITE	F	78	13.4	13.7277777777778	77.3	15	36.56	67	9	93	62	88	NO	NO	YES	YES	NO	32.5	10.2	279	9	7	23	21	8.2	98	0.9	130	4.5	5.8	61.8	47.7	Yes	5	38	38	7.47	3
12758236	27502018	33586661	0	WHITE	M	79	1.25	6.65694444444444	102.1	3	35.5	64	13	93	57	108	NO	NO	NO	NO	YES	33.7	11.5	85	6.4	9	21	16	7.7	104	0.9	138	4.4	1.2	12.6	23.8	Yes	9	381	44	7.32	-3
12811657	26122016	37638600	0	WHITE	M	84	3.3	11.2666666666667	79.5	10	36.72	101	13	94	58	51	NO	NO	NO	NO	NO	22.8	7	38	2.3	7	7	31	3.2	106	2.1	134	2.2	NA	NA	NA	Yes	10	101	36	7.22	-12
12935309	22234333	37406991	0	WHITE	M	83	7.02	7.025	85	15	36.94	61	10	97	62	160	YES	YES	YES	NO	YES	41.8	14	147	7.2	9	22	23	8.5	107	0.9	140	3.9	1.2	12.8	33.3	No	3	140	40	7.42	1
13089309	21728926	34239041	0	OTHER	M	72	3.05	22.6270833333333	63.9	14	36.67	75	18	93	53	124	NO	NO	NO	NO	NO	16.7	5.3	134	7.4	12	17	14	7	104	1.3	132	4.4	0.9	10	30.3	Yes	9	26	37	7.3	-8
13098045	22887604	32954163	0	WHITE	M	58	1.23	7.47222222222222	96.4	14	36.67	99	11	88	56	119	YES	NO	YES	NO	NO	34.1	10.5	61	7.1	14	15	12	7.5	104	1.1	136	3.6	1.4	15.5	31.4	Yes	13	41	37	7.29	-7
13101361	27997137	37430830	1	WHITE	F	71	4.51	5.60625	59.3	13	36.83	78	11	96	45	133	NO	YES	NO	YES	NO	34.5	11.1	206	10.5	16	18	17	8.9	109	0.8	140	4.1	1.1	11.9	26.3	Yes	8	54	24	7.3	-12
13107455	27431422	32663933	0	WHITE	M	77	1.52	7.80277777777778	67.3	8	36.61	55	10	96	66	107	YES	NO	NO	NO	NO	25.5	8	145	8.7	8	24	25	8.5	102	0.7	137	3.9	1	11.2	26.7	No	5	NA	NA	NA	NA
13173444	25483863	34633412	0	WHITE	F	86	1.56	5.29791666666667	56	8	36	60	16	91	63	72	YES	NO	NO	NO	YES	34.3	11.2	303	16.7	13	25	10	8.1	99	0.5	141	3.7	1.3	14.6	30.6	Yes	4	NA	NA	NA	NA
13176653	23242884	32581319	0	WHITE	M	85	1.81	2.66111111111111	93.2	15	36.39	60	15	91	72	101	NO	YES	NO	NO	NO	26.8	8.3	144	7.3	13	19	14	7.4	109	1.8	144	4.2	1.2	12.5	28.4	Yes	2	NA	NA	NA	NA
13279382	26123016	37472660	0	WHITE	M	83	3.16	14.6270833333333	49	6	36.39	68	12	96	60	35	NO	YES	YES	NO	NO	33	10.3	109	5.5	16	13	55	7.4	101	1.5	138	4.6	1	10.9	32.4	Yes	11	23	38	7.21	-13
13369944	27741466	32890819	0	WHITE	M	86	1.09	4.26527777777778	82.6	15	36.44	71	16	89	52	79	NO	NO	YES	NO	NO	31.1	10.1	185	13.8	16	13	30	7.8	111	1.8	143	3.7	1.1	12.5	27.1	Yes	6	54	42	7.29	-5
13469776	21070803	30278944	0	WHITE	M	80	1.31	15.675	88	4	34.4	65	12	91	55	78	YES	YES	NO	NO	NO	32.8	10.7	157	20	13	20	26	7.7	105	1.2	137	4.5	1.2	12.9	28.4	Yes	9	335	39	7.36	-2
13564780	26433053	37881806	0	OTHER	F	65	1.89	6.27777777777778	56.4	15	36.56	63	5	91	48	84	NO	NO	NO	NO	NO	34.9	11.5	207	7	11	23	11	8.1	103	0.6	136	3.8	NA	NA	NA	No	1	NA	NA	NA	NA
13603320	27331467	34595338	0	WHITE	M	62	2.21	8.14027777777778	109.8	15	36.39	68	15	92	59	75	YES	YES	NO	NO	NO	32.4	11	163	10.6	11	21	12	8.5	104	0.7	138	4.7	1.2	13.3	25.8	Yes	4	443	43	7.4	1
13608981	27538351	37405150	0	WHITE	M	73	1.72	4.68541666666667	72.8	13	36.5	85	8	92	48	116	NO	YES	NO	YES	NO	36.6	12.6	80	9.8	10	28	19	8.8	110	0.8	145	4.4	1.3	14.3	38.4	No	4	NA	NA	NA	NA
13661009	21630017	34183949	0	WHITE	F	89	2.24	6.14097222222222	87.5	14	36.11	77	13	91	50	119	NO	YES	YES	NO	YES	26.4	8.4	136	8.3	14	22	18	8.2	111	0.8	144	3.7	1.2	13	33	Yes	5	74	36	7.41	0
13765663	28957835	30572259	0	OTHER	F	83	4.17	13.2701388888889	90.6	15	36.89	81	11	95	46	122	NO	YES	YES	NO	YES	31.1	10	172	7.3	13	20	33	8.7	101	1.9	136	4.6	1.5	16	31.3	Yes	6	28	58	7.21	-6
13873902	20411093	39482634	1	OTHER	M	65	1.11	2.1875	144.4	15	36.44	97	9	64	68	108	NO	YES	NO	NO	YES	40.1	13.2	205	20.1	21	17	40	8.6	99	2.8	133	4.7	1.3	14.3	45.1	Yes	3	82	33	7.41	-2
14065397	25219971	39439699	0	WHITE	M	73	3.09	34.4319444444444	58.3	13	36.39	76	11	80	47	72	NO	NO	NO	NO	NO	25.2	8.1	101	9.7	12	14	23	7.9	103	0.9	132	4.1	1.1	12.4	32	Yes	6	50	45	7.26	-6
14189034	28803218	36757723	0	OTHER	F	67	2.82	17.7194444444444	46.4	5	36	76	11	98	59	84	NO	YES	NO	NO	NO	30	8.6	124	12.9	14	16	66	7.4	117	2.7	145	3.6	1.1	11.6	25.7	Yes	13	36	34	7.38	-3
14353044	27266628	34597041	0	WHITE	M	84	2.22	5.09722222222222	61	12	36.33	75	7	93	29	98	NO	NO	NO	NO	NO	31.2	9.9	334	4.9	10	29	21	8.8	97	0.6	136	4.6	1.3	14.3	35.2	Yes	4	27	64	7.32	2
14522391	20905835	32949164	0	WHITE	M	83	3	13.0437	78	5	37.11	65	18	91	54	126	YES	YES	YES	NO	YES	32.9	10	266	16.1	12	22	46	8.2	113	1.3	151	3.9	1.3	13.8	27.4	Yes	9	34	41	7.37	-1
14606237	27829512	39993425	1	WHITE	F	93	2.63	3.48194444444444	47.8	7	34.8	70	11	93	66	121	NO	NO	YES	NO	YES	34.9	10.5	134	6.1	13	17	31	7.6	121	0.8	151	4.1	NA	NA	NA	Yes	7	28	39	7.37	-3
14661031	25400647	35530270	0	OTHER	M	82	8.09	34.7652777777778	78	13	36.39	81	11	92	108	98	NO	YES	NO	NO	NO	38	12.5	251	9	13	27	12	8.5	106	1	142	4.4	NA	NA	NA	No	2	168	45	7.34	-1
14836177	28102452	30170059	1	WHITE	M	79	59.04	64.8423611111111	64	15	36.78	78	18	88	50	77	YES	NO	YES	NO	NO	25.1	8.2	83	4.4	13	22	30	7.6	101	1.2	136	3.5	1.1	11.9	24.5	Yes	10	280	44	7.33	-2
14846779	27375494	33235490	0	WHITE	F	89	3.94	3.95486111111111	61	11	36.33	65	16	94	66	80	YES	NO	NO	NO	NO	37	11.7	227	15.1	14	24	29	8.2	97	1	134	4.7	1	10.4	23.6	Yes	3	NA	NA	NA	NA
14878442	28942889	38935182	0	WHITE	M	74	1.93	4.93541666666667	73.4	13	36.44	92	16	95	55	86	NO	NO	NO	NO	YES	18.9	6.3	119	6.4	14	19	55	6.7	102	2.6	138	3.4	3.1	31.3	54.6	Yes	7	33	41	7.35	-3
14919892	29690910	32737381	0	WHITE	F	72	1.5	34.9534722222222	65	3	36.11	52	11	91	57	83	NO	NO	NO	NO	YES	30.5	8.5	336	6.7	17	23	22	8.2	95	1.7	137	3.5	1.7	19.1	27.8	Yes	6	173	31	7.51	2
14943570	23638679	32159189	0	OTHER	F	78	3.11	8.09375	88.1	15	36.33	80	14	94	59	100	NO	YES	NO	NO	YES	28.2	8.8	188	8.5	15	23	35	8.6	107	1.5	142	3.7	1.2	13.6	52	Yes	2	347	45	7.39	2
14979348	22895491	39414466	1	WHITE	M	87	1.95	3.03125	68.6	15	36.61	54	8	96	53	87	YES	NO	NO	NO	YES	37.6	12.6	141	6.8	14	25	19	9.4	101	0.9	139	3.6	1.1	12	33	No	2	242	42	7.41	2
15214825	27203300	39053661	0	WHITE	M	64	19.09	24.0131944444444	104	15	34.44	56	16	95	49	155	NO	NO	YES	YES	NO	26.6	8.5	96	4.9	7	13	29	7.6	111	1.2	135	4.8	1.2	12.6	35.2	Yes	9	76	26	7.43	-4
15267900	29063692	39178196	0	WHITE	M	80	3.25	4.01041666666667	81.7	15	36.56	61	13	95	73	NA	YES	NO	NO	NO	NO	NA	NA	NA	NA	NA	NA	NA	NA	NA	NA	NA	NA	1	10.7	28.5	No	0	NA	NA	NA	NA
15288709	23888592	38144159	0	OTHER	M	66	15.96	18.2826388888889	107	15	37	70	10	98	60	156	YES	YES	YES	NO	YES	30.3	9.4	199	10.2	18	22	15	7.9	100	0.8	136	4.5	1.3	14.6	28.2	Yes	1	89	63	7.26	0
15327821	20748538	31862912	1	WHITE	M	82	3.05	2.97986111111111	77	15	NA	47	12	95	58	78	NO	NO	YES	NO	YES	27.8	8.9	125	9.2	11	19	39	6.7	112	1.9	145	4.5	1.2	13.2	27.6	Yes	10	43	43	7.36	-1
15341307	25520965	36480437	0	OTHER	M	88	1.33	4.35972222222222	72.8	12	36.72	58	10	92	78	96	YES	YES	NO	NO	NO	37.8	13.2	263	10.5	16	25	15	8.7	100	0.9	138	4	1	10.7	26.2	No	5	NA	NA	NA	NA
15642812	22868030	38590320	0	WHITE	M	82	2.17	4.30833333333333	76.2	13	36.83	92	18	87	58	89	NO	YES	NO	NO	NO	36.5	12.1	93	11.9	17	18	36	8	99	2	137	3.4	NA	NA	NA	Yes	9	36	35	7.37	-3
15689519	27872828	39631540	0	WHITE	F	86	7.98	20.9688	57.9	6	36.56	73	19	89	67	85	YES	NO	YES	NO	YES	35.7	10.6	302	51.5	14	22	25	7.9	113	1	146	3.7	1.4	14.9	29.9	Yes	11	51	63	7.18	-5
15745543	28279877	30379412	0	WHITE	M	86	3.64	8.8	59.9	15	36.11	62	10	93	51	96	NO	NO	YES	NO	YES	22.4	6.4	175	6	16	32	51	8.8	96	2.5	146	3.8	1.2	13.3	33.9	Yes	4	83	65	7.38	9
15770122	21732373	37472201	1	WHITE	M	68	1.32	1.22708333333333	60.7	10	36.78	76	19	81	58	88	NO	NO	YES	NO	NO	23.3	7.3	364	16.6	17	20	46	8	99	0.9	135	3.8	1.4	15.8	27.6	Yes	6	73	36	7.41	0
15826193	27516049	36448509	1	WHITE	F	71	5.66	6.54027777777778	73.2	15	36.39	54	14	97	55	65	YES	YES	YES	NO	NO	34.2	10.8	220	15.8	15	13	9	6.3	93	0.5	132	3.4	1.1	12.2	22.8	Yes	1	415	26	7.38	-7
15915457	26319660	31085787	0	OTHER	F	76	1.99	4.78125	72.3	3	34.2	63	7	95	58	91	YES	NO	NO	NO	NO	27.4	8.8	92	5.8	11	23	6	7.8	103	0.4	138	4	1.3	14.3	29.7	Yes	9	373	39	7.44	2
16039558	25699650	31561080	0	WHITE	F	77	2.19	4.91319444444444	62.6	14	36.22	66	8	95	67	128	NO	YES	NO	NO	NO	28.9	10.2	288	6.2	17	13	18	7	86	0.7	144	3	1.2	13	29.2	No	2	52	26	7.38	-7
16130241	27879222	39578083	0	WHITE	M	84	8.17	8.86597222222222	97.6	13	36.5	60	13	87	66	94	YES	NO	YES	NO	YES	44.4	14.5	179	9.7	14	22	19	8.4	106	1	142	4.4	NA	NA	NA	Yes	2	107	38	7.41	0
16168883	28863148	37393273	0	WHITE	M	88	3.3	10.3472222222222	72	11	36.56	55	12	94	68	132	YES	NO	NO	NO	YES	20.5	7.8	191	6.6	13	19	29	7.6	110	1.3	144	4.5	1	11.3	26	Yes	4	272	38	7.35	-3
16269879	21728754	39917078	0	WHITE	M	78	1.05	7.05902777777778	59	10	36.94	50	11	94	62	71	YES	YES	NO	NO	NO	31.7	10.9	156	4.2	8	27	13	8	99	0.5	137	3.6	1.1	11.4	27.8	No	3	34	49	7.41	4
16362604	29876264	36667488	0	WHITE	F	55	11.63	17.8520833333333	67	15	37	65	16	96	56	98	YES	NO	YES	NO	NO	33.4	11	165	7.4	12	23	9	7.9	106	0.8	139	3.2	0.9	10.1	30	Yes	1	101	39	7.41	0
16446532	28653447	32659653	0	OTHER	M	69	17.36	28.0923611111111	50.8	14	36.67	55	14	94	64	108	NO	NO	NO	NO	YES	26	8.4	183	4.5	11	25	40	8.5	95	1.3	131	4	1.6	16.7	34.8	Yes	3	-32	50	7.36	0
16466609	27203855	39960388	0	WHITE	M	84	1.7	10.9006944444444	66.2	13	36.44	66	11	87	45	197	YES	NO	YES	NO	YES	40	13.6	235	9.4	12	28	11	8.8	108	0.7	145	3.2	1.1	13.4	26.5	No	4	57	34	7.5	3
16715341	26530630	36634178	0	WHITE	M	70	2.23	12.8069444444444	91.2	10	35.56	57	9	95	61.5	114	YES	NO	YES	NO	NO	41.9	13.5	185	9	10	23	13	7.6	105	0.7	138	3.8	1.1	12.2	43.6	No	5	120	45	7.34	-1
16724866	29524172	30772802	0	OTHER	M	83	1.45	10.8590277777778	NA	13	36.78	66	15	94	71	110	NO	NO	NO	NO	YES	30.7	10.2	226	15.4	13	21	12	7.8	103	1.2	137	3.9	NA	NA	NA	Yes	2	167	31	7.37	-5
16730361	29771503	36165885	0	WHITE	M	75	13.22	24.0930555555556	87.5	15	36.72	50	13	90	45	91	YES	NO	YES	NO	NO	39.5	12.7	85	5.8	8	33	8	7.6	98	0.7	139	3	1.1	12	36.5	Yes	10	40	47	7.49	10
16881510	28019887	33585747	0	BLACK	M	80	3.78	12.6722222222222	53.5	4	36.5	79	13	93	60	83	NO	YES	NO	NO	NO	28.2	8.6	101	9.3	20	10	76	8.5	134	2.2	170	3.5	1.2	12.7	31.6	Yes	8	81	28	7.43	-3
16939954	23405094	34422899	0	WHITE	F	71	1.27	4.08402777777778	52	13	36.39	69	17	94	81	87	NO	NO	NO	NO	NO	35.8	12.6	250	7.8	19	22	14	8.7	98	0.6	135	3.8	1.3	13.8	31.1	Yes	1	NA	NA	NA	NA
17093296	28543878	36315486	0	WHITE	F	76	1.53	7.09652777777778	49	14	34.72	58	11	97	60	83	YES	YES	NO	NO	NO	25.5	8.5	68	5.8	10	22	20	7.9	104	0.6	134	3.7	1	11.4	26	Yes	4	459	41	7.42	2
17159663	26425824	33279051	0	BLACK	M	88	5.36	9.91111111111111	80.5	15	37.11	75	14	99	66	86	YES	NO	YES	NO	YES	38.8	11.7	134	5.4	14	24	22	8.9	101	1.1	139	4.5	1.2	13	32.3	Yes	7	150	42	7.4	1
17168511	25006695	32429869	1	OTHER	M	80	1.38	1.21180555555556	48.4	15	36.39	75	9	93	3	48	YES	NO	YES	NO	NO	23.3	6.7	191	7.3	12	10	21	7.4	106	0.6	144	3.2	1	11.3	27.3	Yes	12	30	72	7.17	-4
17176886	28219127	38634299	0	OTHER	M	78	1.63	12.8618055555556	70.8	10	35.89	59	13	89	71	116	NO	NO	NO	NO	NO	27.1	8.3	145	6.8	13	22	41	8.4	99	1.5	137	3.6	1	11.2	29.6	Yes	4	174	42	7.38	0
17235040	26473446	30532245	0	WHITE	M	77	13.4	19.5770833333333	65.5	15	36.56	70	15	93	72	79	NO	NO	NO	NO	NO	42.7	13.8	160	7.8	11	22	25	8.7	109	1.1	143	4.3	1.1	11.7	21.7	No	0	NA	NA	NA	NA
17431704	21569686	39065471	1	WHITE	F	85	5.89	14.8222222222222	110.2	15	37.11	89	16	92	55	132	NO	YES	YES	NO	YES	34.4	11	211	10.6	14	25	17	8.2	97	1	136	3.7	1.3	14.1	26	Yes	5	83	42	7.42	2
17434024	20504421	31989838	0	WHITE	M	87	2.62	11.7729166666667	66.4	15	36.44	76	15	97	64	97	NO	NO	YES	NO	YES	30.7	9.9	151	27.8	16	22	27	8.1	108	1.1	142	3.5	1.4	15.7	29.2	Yes	7	52	41	7.37	-1
17440012	25346830	31064095	0	WHITE	F	54	1.79	4.675	61	13	36.78	91	15	95	73	115	NO	NO	NO	NO	NO	37.5	12.8	307	19	15	22	10	9	105	0.7	142	3.8	NA	NA	NA	Yes	1	NA	NA	NA	NA
17602916	26229030	37588339	1	OTHER	M	92	1.05	3.15347222222222	71	3	37.22	77	5	90	37	NA	NO	YES	NO	NO	NO	35.8	11.4	283	5.9	24	13	44	NA	100	2.4	132	5.1	1.7	18.4	25.4	No	8	NA	NA	NA	NA
17778237	22474780	32685068	0	WHITE	M	84	1.1	2.97638888888889	78.1	9	35.61	61	14	93	75	141	NO	NO	YES	NO	NO	43.2	14.3	146	8.6	17	23	23	8.9	98	1.1	133	4.1	1.1	12.2	31.1	Yes	8	24	75	7.21	-1
17903930	24195903	39120113	0	BLACK	M	72	15.37	15.8534722222222	50.8	14	36.39	55	13	96	73	77	NO	NO	NO	NO	NO	42.1	13.7	175	5.4	9	25	16	9.2	97	0.7	136	3.9	1.3	14.5	32.2	Yes	1	83	42	7.41	1
17914788	21387497	30029868	0	WHITE	F	70	1.55	9.63194444444444	87.1	14	36.67	67	12	90	58	125	YES	NO	NO	NO	NO	33.7	10.7	282	7.8	17	25	15	9.7	99	0.9	137	4	1	11.1	32.7	No	2	NA	NA	NA	NA
17960293	28333555	37810579	0	BLACK	M	87	1.16	3.97708333333333	68.7	14	36.72	74	9	92	64	124	NO	NO	NO	NO	NO	35.9	12.1	289	11.2	14	23	13	9	97	0.8	137	3.6	1.3	13.7	37.7	No	2	NA	NA	NA	NA
17989606	22846888	32919714	1	OTHER	M	78	2.89	4.63055555555556	NA	7	36.78	60	14	82	68	82	NO	NO	NO	NO	YES	34	11.2	130	7.4	14	21	20	8.9	106	0.9	141	4.1	1.3	14.4	30.4	No	5	179	29	7.47	0
17989998	26079526	32157945	0	OTHER	F	84	6.13	20.7312	56.2	15	36.56	50	10	95	51	96	YES	NO	NO	NO	YES	29.6	9.5	164	4.8	10	26	11	8	98	0.6	134	3.7	1.1	12.5	33.7	No	8	102	31	7.5	2
18068833	20913645	30459837	0	WHITE	M	75	1.27	3.15208333333333	75	15	36.67	63	13	93	76	91	YES	NO	NO	NO	NO	42.1	14.2	235	9.4	13	24	11	9.6	103	0.9	140	4.2	1.1	12.1	45.4	No	0	NA	NA	NA	NA
18401338	21490359	34998122	1	OTHER	F	76	2.7	3.51180555555556	69.8	15	36.4	68	12	92	63	77	NO	NO	YES	NO	NO	23.9	7.3	142	7.8	14	17	71	7.6	104	4.9	138	5.5	1.2	12.6	53	Yes	8	42	49	7.31	-2
18490704	22929119	30976237	1	WHITE	M	90	1.44	9.55416666666667	77.9	11	35.67	72	9	88	60	100	YES	NO	YES	NO	NO	19.9	6.9	58	3.9	16	14	67	7.7	93	1.8	129	4.7	1.5	16.4	29.1	Yes	14	38	48	7.3	-3
18615927	24910682	31746261	0	WHITE	F	87	3.1	21.0701388888889	NA	14	36.72	60	16	91	57	122	NO	NO	YES	NO	YES	28.7	9.1	157	4.7	14	21	9	8.2	101	0.5	137	3.4	3.5	38.6	33.4	Yes	2	139	26	7.53	1
18649959	20648569	33610588	0	OTHER	M	51	1.76	84.6527777777778	53	15	36.44	86	8	93	68	94	NO	NO	NO	NO	NO	42.2	14.1	226	6.3	18	22	18	8.9	102	0.9	140	3.8	1	11.1	29	No	1	NA	NA	NA	NA
18664119	27057854	38801542	0	WHITE	F	85	1.56	5.65	76.6	8	36.11	57	15	91	60	82	YES	NO	NO	NO	YES	34.6	11.1	144	11.4	12	15	11	7.7	102	0.6	132	3.3	2.8	30.4	32.4	Yes	7	34	40	7.35	-3
18688719	25522526	30665452	0	OTHER	M	76	4.6	36.9805555555556	NA	11	36.67	78	15	94	56	124	NO	YES	YES	NO	YES	33.2	10.7	132	16.5	15	15	44	8.1	100	2.4	133	4.7	1.2	13.3	25.4	Yes	7	48	53	7.33	0
18736740	25673460	34909622	1	OTHER	M	84	4.3	3.31458333333333	93	12	36.61	68	15	91	79	117	NO	NO	YES	NO	YES	38.6	12.9	182	13.7	20	21	19	9	103	0.7	141	3.3	1.2	13.5	30.4	Yes	6	70	32	7.49	1
18742792	24582337	34271638	0	WHITE	M	69	34.7	41.7395833333333	86.1	14	35.5	75	9	86	11	107	NO	NO	YES	NO	YES	20.5	6.9	47	6.6	9	16	22	8	104	1	137	3.4	1.1	12.1	25.2	Yes	10	144	42	7.35	-2
18776364	20996214	35540308	0	OTHER	M	70	3.76	5.72916666666667	65.2	15	37.39	65	16	94	51	103	NO	NO	NO	NO	NO	24.7	8.4	36	5.6	8	21	25	7.7	103	0.7	135	4.1	1.4	15	28.3	Yes	6	104	33	7.47	0
18843143	25186326	36295357	0	WHITE	F	88	2.35	2.42569444444444	72.4	14	36.56	53	10	93	64	78	YES	NO	NO	NO	YES	30.5	10.3	145	5.1	13	25	15	8.6	95	0.7	135	2.9	1.1	11.7	30.3	No	3	NA	NA	NA	NA
18938392	21449341	33145939	0	WHITE	M	85	2.26	5.79166666666667	51.5	10	36.56	47	13	93	56	89	YES	YES	NO	NO	NO	33.6	11.3	223	13.8	20	19	29	8.8	102	1.2	142	3	NA	NA	NA	Yes	5	81	28	7.43	-3
18940743	25296876	32821673	0	WHITE	F	73	5.12	26.1208333333333	72.5	7	36.88	83	17	91	51	82	NO	YES	YES	NO	NO	41.1	13.6	228	7.7	16	20	6	8.7	111	0.7	147	3.1	1.4	15.2	31.9	Yes	4	89	32	7.44	0
19076225	21136805	39865389	0	WHITE	F	64	13.53	15.5437	77	14	36.39	41	11	95	46	85	YES	NO	NO	NO	YES	38.3	11.8	191	7.1	14	22	9	9	105	0.7	142	3.7	1.1	12.1	33	Yes	2	112	45	7.37	0
19122930	24022759	36591556	0	WHITE	F	83	1.56	9.36111111111111	74.8	13	36.5	70	11	92	63	96	YES	NO	NO	NO	YES	33.8	11.2	146	8.2	12	26	9	9	97	0.6	135	3	1.1	11.4	28.3	No	3	NA	NA	NA	NA
19188399	21585859	39040688	0	OTHER	M	76	1.19	26.9548611111111	NA	12	36.61	89	NA	96	70	149	NO	NO	NO	NO	NO	40.2	13.6	284	7.9	14	23	13	9.5	99	0.8	139	4.2	1.1	12	27.8	Yes	2	105	42	7.42	2
19214263	23669712	38236099	0	WHITE	F	82	1.8	8.97361111111111	67.1	13	36.61	68	10	92	45	126	NO	NO	NO	NO	YES	36.8	11.4	213	18.8	12	17	40	7.6	104	1.9	139	4.6	1.2	13.1	29.1	Yes	7	20	44	7.32	-4
19245916	22969750	30139213	0	WHITE	F	81	3.85	12.8513888888889	51.3	15	36.9	76	14	95	51	77	YES	NO	YES	NO	NO	28.7	9.5	102	34.7	22	16	59	6.5	101	2.7	135	4.8	1.3	14.5	23.9	Yes	8	121	34	7.35	-5
19326866	28558524	34983699	0	WHITE	F	73	3.99	15.8881944444444	46	15	36.89	66	9	95	58	104	NO	NO	NO	NO	NO	32.4	10.5	156	11.3	16	25	20	8.7	104	0.6	141	3.8	1.1	11.7	25.3	No	1	NA	NA	NA	NA
19348612	20300228	38687354	0	OTHER	F	89	1.26	11.2743055555556	52.7	15	36.33	72	17	90	56	119	NO	NO	YES	NO	YES	30.9	9.6	109	86.2	12	20	43	8.5	102	1.9	138	3.8	1.1	11.5	23.6	Yes	6	102	33	7.39	-3
19351516	27355254	33878174	0	WHITE	M	77	1.04	11.9291666666667	66.3	12	36.33	76	16	91	57	71	NO	NO	NO	NO	NO	34.1	11.9	174	5.7	11	18	21	7.9	98	0.7	129	4.5	NA	NA	NA	Yes	3	86	35	7.49	3
19414343	28663748	35852400	0	WHITE	F	77	1.54	21.5881944444444	82.5	11	36.56	96	11	92	60	122	NO	NO	NO	NO	NO	21.9	7	318	5.8	11	18	11	6.6	95	0.6	131	3.5	1.1	12.3	27.1	Yes	5	113	33	7.46	0
19470863	29662284	36700682	0	WHITE	M	87	3.25	4.11319444444444	65	14	36.33	64	10	93	56	89	YES	NO	NO	NO	NO	29.2	9.8	59	3.3	10	26	14	7.5	102	0.7	135	3.1	1.2	12.6	33.8	Yes	4	498	38	7.5	6
19597196	27309993	31450019	0	WHITE	M	84	2.34	4.40138888888889	118.3	15	36.5	78	17	90	71	119	NO	NO	YES	NO	YES	42.2	14	161	11.7	16	11	27	7.7	106	1.3	146	3.8	1.7	18.1	34.6	Yes	5	79	25	7.27	-13
19652038	27530373	33906747	0	OTHER	M	84	2.95	6.68055555555556	71.4	9	36.44	80	12	97	63	118	YES	YES	NO	NO	NO	23.1	7.7	129	9.8	9	21	15	8.5	108	0.7	138	3.9	1.1	11.8	24.9	Yes	6	17	44	7.36	-2
19707067	22591441	39529563	0	WHITE	M	85	2.85	5.53402777777778	84	15	36.11	34	12	90	63	104	YES	NO	NO	NO	YES	24	8.1	138	7.4	NA	24	16	NA	107	0.7	135	NA	1.3	14.9	39	No	3	NA	NA	NA	NA
19726144	26562583	39116510	0	WHITE	M	71	1.12	7.91597222222222	67	15	35.61	68	13	95	60	79	YES	NO	NO	NO	NO	22.4	7.1	195	13.5	11	21	11	8.1	96	0.9	129	4.2	1.2	13.1	25.6	Yes	4	313	40	7.38	0
19837434	26661389	30744030	0	OTHER	M	82	1.94	7.05	80.9	14	36.39	62	15	96	56	101	NO	YES	NO	NO	NO	25.5	8.2	49	9.4	15	17	35	8	105	1.8	138	3.8	1.4	15.3	34.3	Yes	9	53	32	7.4	-3
19851620	24849809	38288467	0	OTHER	M	91	24.63	24.7090277777778	73.2	15	33.9	45	7	99	62	79	NO	NO	YES	NO	NO	27.8	8.4	140	6.3	15	24	41	7.7	108	1.3	144	3.9	1.2	12.6	24.7	Yes	9	22	62	7.31	1
19917454	27342711	36620660	0	WHITE	M	87	3.34	6.60694444444444	80.9	13	36	55	14	31	74	120	NO	NO	NO	NO	NO	37	11.9	167	7.3	13	23	31	9.1	99	1.5	139	3.7	1.1	11.8	27.7	No	2	NA	NA	NA	NA
19922331	23362401	33142961	0	WHITE	M	75	1.66	7.85	110	15	36.44	60	13	92	70	124	NO	NO	NO	NO	NO	30.5	9.7	138	6.2	12	23	25	8.1	104	1.3	139	4.5	1.1	11.7	53.2	Yes	2	21	41	7.38	-1
