# Supplementary material for: Identifying key covariates of clinical outcomes for critically ill patients with Parkinson’s disease: analysis of the MIMIC-IV database
Source: Front Neurol. 2025 Jul 3;16:1545126. doi: 10.3389/fneur.2025.1545126 (PMC12267009; doi:10.3389/fneur.2025.1545126)
Supplement: Supplementary file 2 [file Table_2.xlsx]

## Sheet: PD_patients
Supplementary Table 2. The admission records of patients diagnosed with Parkinson's disease
subject_id	hadm_id	seq_num	icd_code	icd_version	admittime	hospital_expire_flag	race	gender	age
10000084	29888819	2	G20	10	2160-12-28 05:11:00	0	WHITE	M	73
10002755	22757696	3	G20	10	2141-12-13 17:19:00	0	OTHER	F	89
10033409	21582131	3	G20	10	2111-12-02 13:17:00	0	BLACK	F	77
10034469	21408811	4	G20	10	2146-09-15 05:27:00	0	WHITE	F	84
10048825	24421300	8	G20	10	2187-03-24 22:16:00	0	WHITE	M	72
10049095	22362949	7	G20	10	2128-10-02 14:56:00	0	WHITE	M	78
10050106	22807951	2	G20	10	2143-11-17 21:10:00	0	WHITE	F	75
10050755	26698047	10	G20	10	2134-01-03 22:37:00	0	WHITE	M	85
10062931	25070309	1	G20	10	2180-07-13 07:15:00	0	WHITE	M	70
10062981	21919539	21	G20	10	2191-01-02 19:30:00	0	WHITE	M	75
10074908	29170411	3	G20	10	2165-01-09 16:17:00	0	OTHER	F	74
10105515	28439066	4	G20	10	2137-10-07 22:22:00	0	OTHER	F	76
10107231	29363848	2	G20	10	2131-12-08 22:00:00	0	WHITE	F	82
10109899	24286545	18	G20	10	2162-09-04 15:11:00	0	WHITE	F	72
10113144	23721155	4	G20	10	2149-05-26 00:30:00	0	WHITE	M	76
10122838	26886831	7	G20	10	2175-10-13 23:49:00	0	OTHER	M	89
10139983	26537804	3	G20	10	2122-11-27 20:53:00	0	WHITE	F	84
10148995	23622886	11	G20	10	2155-05-05 18:16:00	0	WHITE	F	91
10168247	29293693	7	G20	10	2173-03-25 21:01:00	0	WHITE	F	67
10180095	24199963	7	G20	10	2159-01-18 11:30:00	0	WHITE	F	74
10184327	22570171	12	G20	10	2138-09-10 20:11:00	0	WHITE	M	90
10194961	24426584	6	G20	10	2188-06-25 15:36:00	0	BLACK	F	76
10196746	29185627	8	G20	10	2121-02-04 01:43:00	0	WHITE	M	72
10197863	25743151	6	G20	10	2160-07-29 16:23:00	0	WHITE	M	85
10218060	25033900	11	G20	10	2139-04-26 22:16:00	0	OTHER	M	89
10220532	23397311	6	G20	10	2188-05-21 22:46:00	0	WHITE	M	86
10231862	21337617	4	G20	10	2173-07-07 03:20:00	0	WHITE	F	84
10238519	20573051	1	G20	10	2150-01-29 23:46:00	0	WHITE	M	82
10279514	23578816	8	G20	10	2125-08-11 00:23:00	0	WHITE	M	77
10312832	21088183	1	G20	10	2113-10-24 16:55:00	0	WHITE	F	58
10313534	25269601	5	G20	10	2152-10-10 16:51:00	0	WHITE	F	93
10351725	22165793	3	G20	10	2178-02-07 00:41:00	0	WHITE	F	73
10354561	23510457	2	G20	10	2147-03-15 04:04:00	0	WHITE	F	88
10361837	22076746	6	G20	10	2130-02-15 20:53:00	0	WHITE	M	52
10374750	26406445	3	G20	10	2161-07-17 06:34:00	0	OTHER	M	59
10375831	20892410	10	G20	10	2134-07-02 17:48:00	0	OTHER	M	75
10396730	21029362	11	G20	10	2169-09-10 22:14:00	0	WHITE	M	82
10397171	22330779	9	G20	10	2148-10-09 01:03:00	0	OTHER	F	76
10409830	29214311	3	G20	10	2159-11-26 21:52:00	0	WHITE	M	76
10409849	27766111	3	G20	10	2158-10-24 02:47:00	0	WHITE	F	82
10419097	22233024	22	G20	10	2145-07-28 22:21:00	1	OTHER	M	73
10422834	21821545	4	G20	10	2164-07-11 17:07:00	0	OTHER	M	53
10425960	20746210	5	G20	10	2120-12-19 14:41:00	0	WHITE	F	65
10433693	26954180	2	G20	10	2141-02-03 08:06:00	0	WHITE	M	76
10436545	27363710	7	G20	10	2162-10-21 18:22:00	0	WHITE	M	85
10444484	23030871	18	G20	10	2185-07-25 18:36:00	1	WHITE	M	88
10451631	25418058	2	G20	10	2178-03-15	0	WHITE	M	70
10457824	25280974	11	G20	10	2150-09-05 14:17:00	0	OTHER	M	81
10476294	28537603	11	G20	10	2185-08-03 21:45:00	1	OTHER	M	78
10495817	21908036	1	G20	10	2124-04-16 12:12:00	0	WHITE	M	92
10501258	24182688	11	G20	10	2149-06-08 06:53:00	0	WHITE	M	91
10501909	29468288	6	G20	10	2126-05-06 18:59:00	0	WHITE	F	94
10511623	20606522	3	G20	10	2140-06-01 23:29:00	0	WHITE	M	81
10524734	29539376	2	G20	10	2152-02-17 22:18:00	0	WHITE	M	87
10529674	20408666	5	G20	10	2171-04-25 18:09:00	0	BLACK	M	89
10540652	26814669	5	G20	10	2194-09-08 17:58:00	0	BLACK	F	69
10560330	29617114	10	G20	10	2183-12-03 23:24:00	0	OTHER	M	83
10563286	21190656	2	G20	10	2147-04-19 03:47:00	0	WHITE	M	77
10570063	23154186	2	G20	10	2144-01-10 14:35:00	0	WHITE	M	76
10581279	21621051	4	G20	10	2156-10-12 03:35:00	0	WHITE	M	87
10582697	22609689	4	G20	10	2118-09-19 21:39:00	0	WHITE	M	70
10583800	28262471	1	G20	10	2157-08-24 10:30:00	0	WHITE	F	56
10585793	22117539	2	G20	10	2175-10-15 18:18:00	0	WHITE	M	75
10609725	20922219	2	G20	10	2138-01-26 20:09:00	0	WHITE	M	66
10612563	26891950	4	G20	10	2161-11-08 21:25:00	0	WHITE	M	53
10612971	29659706	3	G20	10	2112-04-14	0	WHITE	M	68
10621477	27717994	8	G20	10	2184-02-02 18:25:00	0	BLACK	F	89
10631298	25690475	4	G20	10	2175-02-24 19:35:00	0	BLACK	M	93
10658484	24314068	8	G20	10	2138-03-31 16:10:00	0	WHITE	M	75
10663883	26515055	1	G20	10	2120-02-21	0	WHITE	M	68
10676001	24521973	11	G20	10	2183-01-17 13:05:00	0	WHITE	M	90
10682162	25843020	3	G20	10	2123-08-27 00:32:00	0	WHITE	M	81
10685605	27357243	3	G20	10	2156-09-06 07:43:00	0	WHITE	M	64
10700319	27453526	3	G20	10	2128-06-22 08:26:00	0	BLACK	F	87
10707442	23962945	3	G20	10	2147-06-17 14:44:00	0	OTHER	M	77
10711939	27775588	1	G20	10	2150-02-12 21:27:00	0	WHITE	M	72
10717732	25628080	20	G20	10	2196-09-26 17:13:00	0	WHITE	F	56
10722545	28151401	1	G20	10	2180-09-22	0	WHITE	M	75
10746879	25509205	10	G20	10	2118-07-06 01:02:00	0	OTHER	M	90
10747596	29597979	8	G20	10	2171-03-28 22:05:00	0	WHITE	F	78
10761374	20704032	3	G20	10	2178-03-13	0	WHITE	M	75
10775330	26844219	3	G20	10	2159-12-20 20:53:00	0	WHITE	M	92
10781312	24474381	19	G20	10	2135-02-06 12:43:00	1	WHITE	M	86
10787421	27089625	11	G20	10	2140-02-10 18:57:00	0	WHITE	F	81
10797885	20865551	13	G20	10	2186-12-06 17:38:00	0	OTHER	M	72
10799617	29386751	13	G20	10	2173-11-05 11:00:00	0	WHITE	M	88
10799704	21338847	7	G20	10	2136-09-10	0	WHITE	F	80
10807297	29004731	8	G20	10	2173-06-03 04:28:00	0	WHITE	F	65
10826396	22691544	5	G20	10	2184-12-27 23:24:00	0	WHITE	F	87
10830860	25935860	21	G20	10	2155-11-30 12:54:00	0	WHITE	M	70
10852329	23771506	6	G20	10	2130-05-23 20:56:00	0	WHITE	F	87
10911742	22816253	2	G20	10	2141-04-30 01:41:00	0	WHITE	F	57
10931097	27662325	3	G20	10	2111-04-16 22:46:00	0	OTHER	F	81
10934101	28574180	1	G20	10	2111-11-17	0	WHITE	M	70
10947631	29857653	2	G20	10	2152-12-26 13:27:00	0	WHITE	M	68
10949998	21823564	23	G20	10	2182-08-16 06:40:00	0	WHITE	M	79
10950205	23263138	20	G20	10	2145-06-04 23:01:00	0	BLACK	F	57
10959084	21423601	2	G20	10	2130-10-15 19:21:00	0	WHITE	F	84
10967932	29857336	4	G20	10	2160-06-23 16:39:00	0	OTHER	F	73
10983866	28784795	2	G20	10	2139-09-06 15:47:00	0	OTHER	M	84
10996140	22383926	5	G20	10	2157-07-28 15:22:00	0	WHITE	M	75
11000258	22407994	6	G20	10	2142-03-10 11:36:00	0	WHITE	M	58
11003624	28532847	3	G20	10	2115-09-16 18:29:00	0	WHITE	F	79
11008295	23129226	5	G20	10	2167-12-22 19:09:00	0	BLACK	F	83
11016931	24826446	22	G20	10	2172-04-28 08:07:00	0	WHITE	F	83
11034210	21935980	11	G20	10	2152-02-29 17:53:00	0	WHITE	M	73
11047238	28496152	2	G20	10	2203-09-20 15:41:00	0	OTHER	F	78
11051429	23170112	1	G20	10	2203-09-13 12:41:00	0	WHITE	F	84
11065170	23349439	5	G20	10	2141-11-17 17:29:00	0	WHITE	M	68
11074103	22431057	4	G20	10	2119-07-18 01:01:00	0	WHITE	F	71
11087224	25085296	7	G20	10	2127-12-08 16:35:00	0	WHITE	F	80
11090630	22749056	3	G20	10	2133-02-18 05:25:00	0	OTHER	F	67
11093574	25620952	17	G20	10	2171-01-05 04:17:00	0	OTHER	M	91
11096652	27813681	6	G20	10	2173-03-10 17:35:00	0	WHITE	M	71
11111333	24197325	5	G20	10	2207-01-07 00:24:00	0	WHITE	F	77
11112302	20701699	3	G20	10	2157-01-11 13:58:00	0	WHITE	M	87
11135907	28338401	8	G20	10	2179-01-02 16:04:00	0	WHITE	M	75
11170326	20178768	1	G20	10	2160-09-23	0	WHITE	F	80
11173412	25948737	5	G20	10	2115-10-03 12:21:00	0	WHITE	F	86
11174162	26051015	7	G20	10	2119-11-28 18:05:00	0	WHITE	F	93
11174184	22506147	8	G20	10	2197-04-21 22:42:00	0	OTHER	M	85
11185694	26965650	3	G20	10	2136-02-01 22:32:00	0	WHITE	M	76
11198746	26967316	4	G20	10	2179-08-04 16:04:00	0	OTHER	F	74
11206895	20690731	1	G20	10	2126-10-02 21:41:00	0	BLACK	F	61
11215749	22610256	7	G20	10	2116-08-13 22:41:00	0	WHITE	M	81
11220123	28788438	7	G20	10	2126-12-21 16:14:00	0	OTHER	M	94
11229564	28216042	4	G20	10	2167-12-03 18:49:00	0	WHITE	F	90
11229812	22947811	5	G20	10	2170-11-13 19:36:00	0	WHITE	M	81
11243340	26451772	15	G20	10	2152-12-07 17:45:00	0	OTHER	F	82
11260833	23113408	7	G20	10	2128-12-10 22:36:00	0	WHITE	M	92
11269825	29192430	6	G20	10	2147-01-15 13:22:00	0	OTHER	F	81
11274004	21050212	5	G20	10	2157-06-15 15:33:00	0	WHITE	F	89
11300822	22230830	3	G20	10	2122-04-18 19:23:00	0	WHITE	M	79
11327015	20959548	22	G20	10	2132-05-07 16:12:00	0	WHITE	M	82
11351015	28257721	2	G20	10	2123-09-27 00:51:00	0	WHITE	M	41
11392179	27365362	2	G20	10	2139-07-08 19:31:00	0	WHITE	M	79
11395681	29092799	2	G20	10	2140-04-14 00:48:00	0	OTHER	F	62
11397545	29452381	24	G20	10	2150-06-29 17:05:00	0	WHITE	F	83
11398813	28501505	7	G20	10	2169-10-14 16:59:00	0	WHITE	M	83
11409123	26054649	13	G20	10	2146-11-18 18:51:00	0	WHITE	M	76
11410685	22127455	2	G20	10	2157-11-11 21:56:00	0	WHITE	M	67
11412102	28852084	14	G20	10	2201-11-10 21:55:00	0	BLACK	M	63
11435410	28044122	5	G20	10	2125-01-03 19:20:00	0	WHITE	M	74
11437954	23128645	6	G20	10	2161-11-23 17:22:00	0	WHITE	M	92
11438173	21216421	4	G20	10	2163-07-21 11:07:00	0	WHITE	M	92
11443813	28430476	9	G20	10	2172-02-13 15:29:00	0	WHITE	F	91
11443963	26842960	4	G20	10	2134-05-26 18:15:00	0	WHITE	M	85
11446193	29448428	1	G20	10	2145-12-07	0	WHITE	F	60
11454874	20024839	3	G20	10	2202-05-28 18:20:00	0	WHITE	F	66
11519118	23470373	3	G20	10	2131-06-06 06:42:00	0	WHITE	F	71
11531941	21397476	10	G20	10	2130-03-04 14:53:00	0	WHITE	F	91
11533710	24164622	9	G20	10	2149-01-09 21:50:00	0	WHITE	M	76
11567844	28710395	4	G20	10	2114-02-25 21:32:00	0	OTHER	F	72
11578403	25418751	6	G20	10	2127-12-10 03:02:00	0	WHITE	F	64
11579251	25089865	21	G20	10	2183-11-23 04:49:00	0	WHITE	M	89
11580279	28843193	1	G20	10	2125-02-25 21:12:00	0	WHITE	F	68
11592969	28680325	8	G20	10	2138-02-01 22:01:00	0	WHITE	F	84
11606384	20345888	8	G20	10	2180-07-26 17:45:00	0	WHITE	M	89
11607063	26545413	8	G20	10	2115-03-27 21:26:00	0	WHITE	F	91
11619572	20546376	7	G20	10	2187-11-06 18:04:00	0	WHITE	M	69
11668089	26389289	6	G20	10	2128-07-19 09:18:00	0	WHITE	F	79
11671192	27267437	4	G20	10	2117-02-10 20:19:00	0	BLACK	F	68
11675898	22931446	2	G20	10	2110-07-13 19:04:00	0	WHITE	M	76
11682490	28219512	11	G20	10	2110-12-19 22:01:00	0	WHITE	M	61
11684101	26050225	10	G20	10	2183-01-23 19:09:00	0	WHITE	F	68
11709131	26643254	7	G20	10	2152-11-27 21:17:00	0	WHITE	F	55
11714708	29525035	2	G20	10	2137-06-11 02:42:00	0	BLACK	M	91
11714752	26002275	4	G20	10	2167-02-10 22:38:00	0	WHITE	F	82
11723732	21191421	3	G20	10	2128-12-11 22:45:00	0	WHITE	M	89
11725345	21592243	17	G20	10	2139-01-19 13:41:00	0	OTHER	M	74
11731531	24078707	21	G20	10	2176-08-11 15:31:00	1	BLACK	M	87
11731917	25189795	6	G20	10	2183-10-06 17:11:00	0	WHITE	F	84
11735969	22835146	4	G20	10	2136-03-18 03:30:00	0	WHITE	F	83
11783028	28154647	4	G20	10	2161-12-17 21:24:00	0	WHITE	F	80
11803134	21078940	5	G20	10	2145-01-31 18:41:00	0	WHITE	F	81
11804278	25818525	21	G20	10	2162-12-08 02:12:00	0	WHITE	F	74
11816734	20176966	13	G20	10	2193-10-24 14:26:00	0	WHITE	F	84
11824883	26090624	2	G20	10	2123-02-18 23:00:00	0	WHITE	M	82
11825742	27057080	2	G20	10	2160-12-17 10:45:00	0	WHITE	M	62
11826654	23396468	11	G20	10	2144-03-07 03:34:00	0	WHITE	M	72
11871434	23120804	5	G20	10	2144-07-13 16:23:00	0	WHITE	M	79
11873746	24190102	1	G20	10	2164-08-23 17:59:00	0	WHITE	F	89
11874424	25574892	11	G20	10	2158-09-27 19:08:00	1	WHITE	M	77
11885267	28239335	2	G20	10	2114-07-28 01:09:00	1	OTHER	F	92
11889518	26530718	10	G20	10	2191-08-14 22:12:00	0	WHITE	M	87
11924587	25260943	1	G20	10	2113-05-02 00:54:00	0	WHITE	M	81
11927419	25806159	4	G20	10	2136-09-30 15:24:00	0	WHITE	M	78
11940597	23058637	7	G20	10	2161-05-18 19:07:00	0	WHITE	M	70
11950571	23642873	1	G20	10	2143-07-03 07:15:00	0	WHITE	M	71
11959306	27981683	3	G20	10	2160-11-06 23:02:00	0	OTHER	F	74
11973788	27306647	8	G20	10	2212-01-19 15:43:00	0	WHITE	F	77
11977608	20062363	14	G20	10	2151-09-04 17:35:00	0	WHITE	M	25
11981441	21330678	2	G20	10	2178-03-12 17:57:00	0	WHITE	M	72
11982898	20476470	4	G20	10	2112-10-21 15:01:00	0	OTHER	M	71
11999696	29395260	4	G20	10	2189-08-11 02:05:00	0	WHITE	M	62
12009854	20805649	2	G20	10	2119-12-31 01:38:00	0	WHITE	M	65
12025183	25146300	17	G20	10	2157-05-27 15:59:00	0	WHITE	F	78
12033229	21797058	4	G20	10	2202-06-05 00:50:00	0	OTHER	M	72
12045681	29047961	1	G20	10	2150-08-14 19:23:00	0	WHITE	M	75
12066636	24519944	17	G20	10	2195-01-21 18:15:00	1	WHITE	F	85
12078677	24332184	4	G20	10	2185-09-28 21:41:00	0	WHITE	M	80
12089548	28332732	10	G20	10	2154-06-30 12:53:00	0	WHITE	M	82
12092683	29983753	14	G20	10	2175-08-15 21:38:00	0	WHITE	F	78
12093726	24025408	17	G20	10	2116-03-07 19:17:00	0	WHITE	F	92
12101710	29401358	18	G20	10	2150-01-11 14:33:00	0	OTHER	M	64
12114706	29297354	1	G20	10	2128-11-09 01:52:00	0	WHITE	M	62
12118473	29886036	2	G20	10	2206-01-22 18:32:00	0	WHITE	M	80
12120736	25528387	4	G20	10	2200-09-17 03:07:00	0	WHITE	M	73
12131656	27686500	5	G20	10	2125-09-13 23:34:00	0	WHITE	M	84
12153666	29268959	10	G20	10	2165-11-24 16:47:00	0	OTHER	F	75
12172862	29575300	3	G20	10	2131-07-26 19:27:00	0	WHITE	M	85
12173850	20376084	19	G20	10	2164-09-13 10:58:00	1	WHITE	M	75
12187350	26741398	2	G20	10	2180-01-24 16:45:00	0	WHITE	M	76
12204700	21054035	8	G20	10	2137-01-02 16:02:00	0	OTHER	F	84
12209668	21314561	5	G20	10	2164-07-16 01:49:00	0	WHITE	M	91
12223975	21217686	10	G20	10	2146-03-12 02:39:00	0	WHITE	M	64
12237680	24244613	2	G20	10	2139-08-21 23:17:00	0	WHITE	F	87
12255381	25132551	24	G20	10	2125-10-20 05:19:00	0	WHITE	M	79
12260726	22272514	9	G20	10	2148-05-16 02:50:00	0	WHITE	F	72
12321257	24174349	1	G20	10	2140-07-01 22:19:00	0	WHITE	M	89
12323323	28937422	3	G20	10	2147-02-11 14:59:00	0	WHITE	M	86
12336408	25472341	5	G20	10	2142-07-18 17:55:00	0	WHITE	M	65
12357823	29199588	6	G20	10	2158-05-04 00:20:00	0	WHITE	M	82
12381229	29160375	2	G20	10	2159-08-17 02:14:00	0	WHITE	M	62
12384013	26571399	8	G20	10	2182-04-09 15:23:00	0	WHITE	F	71
12389261	27480147	3	G20	10	2185-09-07 21:40:00	0	WHITE	F	85
12393285	24917703	7	G20	10	2146-07-03 12:38:00	0	WHITE	F	76
12393678	27313005	36	G20	10	2173-03-09 18:51:00	0	WHITE	M	73
12416498	25323864	1	G20	10	2153-06-05 18:59:00	0	WHITE	F	69
12432370	25275495	5	G20	10	2185-09-18 22:29:00	0	OTHER	F	82
12439911	23774342	2	G20	10	2173-03-28 22:05:00	0	WHITE	F	68
12451556	28512260	8	G20	10	2129-03-13 22:45:00	1	WHITE	M	75
12456858	22609809	16	G20	10	2166-07-26 12:19:00	0	WHITE	M	77
12459657	26956341	6	G20	10	2193-03-26 15:28:00	0	WHITE	M	90
12475198	22042017	17	G20	10	2160-09-29 04:43:00	0	WHITE	M	72
12476539	28728812	2	G20	10	2191-04-18 00:40:00	0	WHITE	M	91
12490029	26495589	22	G20	10	2180-01-20 02:12:00	0	WHITE	M	91
12494224	24444556	16	G20	10	2133-06-24 17:17:00	0	WHITE	M	76
12500505	29840275	3	G20	10	2160-06-06 23:24:00	0	BLACK	F	92
12502462	27347856	3	G20	10	2155-10-05 18:40:00	0	WHITE	M	88
12503168	28033867	6	G20	10	2128-02-10 23:39:00	0	OTHER	F	62
12509987	21878327	1	G20	10	2139-12-06 09:15:00	0	WHITE	F	48
12515839	26493155	1	G20	10	2180-10-18 16:01:00	0	WHITE	M	68
12527073	21028371	5	G20	10	2188-05-21 01:29:00	0	WHITE	F	81
12551447	25902693	1	G20	10	2160-01-29 21:49:00	0	WHITE	M	67
12556461	28862376	12	G20	10	2118-09-18 08:51:00	0	WHITE	F	84
12564081	22242774	4	G20	10	2136-07-17	0	OTHER	M	66
12567919	22881065	5	G20	10	2188-02-08 19:01:00	0	OTHER	F	88
12578346	25691907	1	G20	10	2136-04-03 14:53:00	0	OTHER	F	77
12589387	26155120	2	G20	10	2135-10-03 00:07:00	0	WHITE	F	71
12597173	20387257	2	G20	10	2140-01-29 17:14:00	0	WHITE	M	76
12603931	27132614	13	G20	10	2119-12-16 23:37:00	0	BLACK	M	71
12605894	23536715	11	G20	10	2136-08-25 02:25:00	0	WHITE	M	94
12610375	25096036	5	G20	10	2127-07-11 22:41:00	0	BLACK	M	80
12618868	24756108	5	G20	10	2170-09-12 01:24:00	0	WHITE	M	79
12673947	25459634	1	G20	10	2154-12-14	0	WHITE	M	65
12674955	20102304	3	G20	10	2160-04-09 08:21:00	0	WHITE	F	83
12678286	22415227	26	G20	10	2124-08-18 04:27:00	1	WHITE	M	88
12690255	23166154	3	G20	10	2124-03-01 16:14:00	0	WHITE	M	58
12691754	21272427	3	G20	10	2183-04-26 22:09:00	0	WHITE	M	82
12693747	28571212	1	G20	10	2130-07-08 23:43:00	0	BLACK	F	93
12716464	26996051	2	G20	10	2131-05-13 23:30:00	0	WHITE	M	68
12724390	27043042	7	G20	10	2133-06-16 16:11:00	0	WHITE	M	74
12736581	21926888	28	G20	10	2150-05-19 10:34:00	1	WHITE	F	78
12738305	28614346	3	G20	10	2134-06-27 01:41:00	0	WHITE	M	75
12758236	27502018	4	G20	10	2112-05-09	0	WHITE	M	79
12766659	25785795	3	G20	10	2140-09-19 20:52:00	0	WHITE	F	73
12776596	20440697	6	G20	10	2158-10-09 19:36:00	0	OTHER	M	63
12788286	25548187	9	G20	10	2111-01-22 15:00:00	0	BLACK	M	79
12799966	23509367	12	G20	10	2136-09-14 23:17:00	1	WHITE	M	92
12811089	28035563	3	G20	10	2116-07-16 22:34:00	0	OTHER	M	73
12811657	26122016	8	G20	10	2144-07-14 10:36:00	0	WHITE	M	84
12822623	26560381	5	G20	10	2129-02-19 01:22:00	0	WHITE	F	81
12851044	29208303	1	G20	10	2175-07-31 03:28:00	0	BLACK	F	90
12897615	23902949	2	G20	10	2167-12-16 19:05:00	0	WHITE	F	76
12898436	24648687	3	G20	10	2148-04-10 22:06:00	0	OTHER	F	84
12902019	22486207	3	G20	10	2185-06-11 20:31:00	0	WHITE	F	65
12908148	20169470	1	G20	10	2127-09-19 19:52:00	0	WHITE	F	47
12935309	22234333	13	G20	10	2115-04-05 16:43:00	0	WHITE	M	83
12966909	20588848	6	G20	10	2150-06-27 18:14:00	0	WHITE	M	73
12983222	23897043	2	G20	10	2181-10-17 01:45:00	0	OTHER	F	67
13074054	27281775	5	G20	10	2153-06-09 04:29:00	0	WHITE	M	67
13076898	25130418	3	G20	10	2166-04-16 21:49:00	0	WHITE	M	74
13089309	21728926	22	G20	10	2129-11-29 00:12:00	0	OTHER	M	72
13089492	29447550	2	G20	10	2127-06-23 22:09:00	0	BLACK	M	77
13098045	22887604	11	G20	10	2157-02-28 06:55:00	0	WHITE	M	58
13101361	27997137	14	G20	10	2137-04-08 12:27:00	1	WHITE	F	71
13106312	29304949	2	G20	10	2190-06-06 01:44:00	0	WHITE	M	84
13107455	27431422	7	G20	10	2160-12-22 01:14:00	0	WHITE	M	77
13127775	27314435	4	G20	10	2178-12-08 14:45:00	0	WHITE	M	89
13128687	26253653	2	G20	10	2152-01-10 12:37:00	0	OTHER	F	64
13152426	28924666	7	G20	10	2173-01-31 17:04:00	0	WHITE	F	83
13155240	20821607	3	G20	10	2182-06-06	0	WHITE	M	64
13173444	25483863	9	G20	10	2118-06-14 11:11:00	0	WHITE	F	86
13176653	23242884	8	G20	10	2177-05-16 02:28:00	0	WHITE	M	85
13181356	23894824	3	G20	10	2162-11-26 09:00:00	0	WHITE	M	86
13187520	23640283	10	G20	10	2166-04-19 06:32:00	0	WHITE	F	89
13189998	25030925	3	G20	10	2129-11-15 14:54:00	0	WHITE	F	67
13228076	28522025	5	G20	10	2159-02-21	0	OTHER	M	70
13251478	24935964	2	G20	10	2154-08-25 17:44:00	0	WHITE	M	71
13259148	26520476	5	G20	10	2207-07-28 22:03:00	0	OTHER	F	86
13266462	26594646	1	G20	10	2149-08-15 22:25:00	0	WHITE	M	77
13271913	22423104	2	G20	10	2135-04-04 20:35:00	0	WHITE	M	56
13273626	29233542	6	G20	10	2153-12-04 00:03:00	0	WHITE	F	91
13274582	27028938	7	G20	10	2150-11-12 22:19:00	0	WHITE	M	92
13278287	25356178	6	G20	10	2125-04-28 17:24:00	0	WHITE	M	75
13279382	26123016	12	G20	10	2125-11-06 20:12:00	0	WHITE	M	83
13288913	25292250	3	G20	10	2154-02-19 01:44:00	0	WHITE	M	91
13294541	21003275	4	G20	10	2167-09-10 23:09:00	0	WHITE	M	72
13299787	26450184	19	G20	10	2122-09-24 21:45:00	0	WHITE	M	66
13303046	26774690	9	G20	10	2131-03-14 16:41:00	0	BLACK	M	89
13369944	27741466	21	G20	10	2126-03-05 12:23:00	0	WHITE	M	86
13376101	23071471	4	G20	10	2130-02-15 02:07:00	0	OTHER	F	85
13379362	20869949	5	G20	10	2147-02-27 01:47:00	0	WHITE	F	87
13396790	28994745	6	G20	10	2145-11-22	0	WHITE	M	66
13441297	27481888	6	G20	10	2152-08-04 07:03:00	0	WHITE	F	85
13447966	29900616	5	G20	10	2128-09-11 22:24:00	0	OTHER	M	80
13469776	21070803	4	G20	10	2167-09-27 02:33:00	0	WHITE	M	80
13478039	29860856	3	G20	10	2115-10-21 00:22:00	0	OTHER	F	92
13492931	29607769	9	G20	10	2187-05-26 18:07:00	0	OTHER	F	64
13521931	22401485	4	G20	10	2155-01-01 22:39:00	0	WHITE	M	83
13544842	23333875	5	G20	10	2129-10-04 17:28:00	0	WHITE	M	74
13563230	25746475	4	G20	10	2178-02-06 20:53:00	0	WHITE	M	83
13564780	26433053	3	G20	10	2180-03-08 05:05:00	0	OTHER	F	65
13573314	21575498	5	G20	10	2202-06-10 17:38:00	0	OTHER	F	86
13574901	26068850	2	G20	10	2160-02-25 04:27:00	0	WHITE	M	77
13577593	20945288	1	G20	10	2124-10-09	0	OTHER	M	55
13589656	20651637	2	G20	10	2143-07-23	0	WHITE	M	64
13599238	28694138	1	G20	10	2167-01-15 19:20:00	0	WHITE	M	70
13600385	24600532	2	G20	10	2157-06-03 15:07:00	0	WHITE	M	92
13603320	27331467	6	G20	10	2133-03-16 19:53:00	0	WHITE	M	62
13608981	27538351	5	G20	10	2160-02-08 20:44:00	0	WHITE	M	73
13610988	25620263	26	G20	10	2147-06-05 19:17:00	0	WHITE	F	93
13632189	25595107	1	G20	10	2136-04-15 22:29:00	0	BLACK	F	63
13651979	29685883	7	G20	10	2164-08-23 19:44:00	0	WHITE	M	57
13661009	21630017	12	G20	10	2126-06-14 15:37:00	0	WHITE	F	89
13661375	28015977	1	G20	10	2170-06-14 09:30:00	0	WHITE	M	71
13679988	26624186	11	G20	10	2169-08-16 01:24:00	0	OTHER	M	89
13720013	25440570	6	G20	10	2119-01-01 14:45:00	0	WHITE	F	72
13736311	20293158	3	G20	10	2176-11-20 01:01:00	0	WHITE	F	76
13745673	24435295	4	G20	10	2189-05-21 14:26:00	0	WHITE	F	70
13750354	26150973	3	G20	10	2142-09-24 03:42:00	0	WHITE	M	81
13765663	28957835	10	G20	10	2158-05-19 13:16:00	0	OTHER	F	83
13777833	21355120	3	G20	10	2188-05-04 02:22:00	0	WHITE	F	87
13800501	27137805	2	G20	10	2158-07-19 21:38:00	0	BLACK	F	65
13802517	26181247	3	G20	10	2160-04-13 15:40:00	0	OTHER	M	69
13802843	20895885	3	G20	10	2130-11-23 16:54:00	0	WHITE	F	85
13808444	26155130	5	G20	10	2168-08-05 14:17:00	0	WHITE	M	89
13811522	25602927	7	G20	10	2146-07-02 02:51:00	0	WHITE	M	92
13813993	23270587	2	G20	10	2172-04-21	0	OTHER	M	64
13814984	25177603	2	G20	10	2137-11-24 18:32:00	0	OTHER	M	82
13831330	23855571	2	G20	10	2176-11-01 17:22:00	0	WHITE	M	83
13832725	20603527	2	G20	10	2169-09-27 05:36:00	0	WHITE	M	93
13853872	23458840	11	G20	10	2134-12-30 17:49:00	0	WHITE	F	92
13855674	22831357	6	G20	10	2151-09-01 15:40:00	0	WHITE	M	68
13861832	21429837	2	G20	10	2121-04-08 23:38:00	0	OTHER	M	63
13873902	20411093	8	G20	10	2184-06-01	1	OTHER	M	65
13877014	27088513	3	G20	10	2112-07-18 15:39:00	0	WHITE	M	74
13883849	24260045	1	G20	10	2149-04-05 00:27:00	0	WHITE	M	67
13887313	26458253	5	G20	10	2122-04-04 23:58:00	0	WHITE	F	81
13893638	24007929	2	G20	10	2177-09-25 06:47:00	0	WHITE	F	92
13898167	29143253	4	G20	10	2113-07-24 17:56:00	0	WHITE	M	71
13899008	24997127	2	G20	10	2207-03-02 15:45:00	0	WHITE	F	91
13923444	27087010	7	G20	10	2172-11-07 19:24:00	0	OTHER	M	64
13933454	27939795	3	G20	10	2113-05-17 01:10:00	0	WHITE	F	82
13973134	20749821	6	G20	10	2176-12-10 20:05:00	0	WHITE	M	82
13973741	20722301	9	G20	10	2152-12-10 20:21:00	0	OTHER	F	83
13989641	29327334	7	G20	10	2125-04-07 21:42:00	0	WHITE	M	77
14015736	26415567	4	G20	10	2121-10-02 00:41:00	0	WHITE	M	77
14043015	23261801	4	G20	10	2152-07-23 21:54:00	0	WHITE	M	87
14049931	25778674	9	G20	10	2136-08-16 14:55:00	0	WHITE	M	77
14065397	25219971	1	G20	10	2199-11-11 01:56:00	0	WHITE	M	73
14070607	28390922	8	G20	10	2147-01-23 05:59:00	0	OTHER	M	76
14072627	26481890	2	G20	10	2125-07-10 22:41:00	0	WHITE	M	80
14081670	27109921	2	G20	10	2117-08-21 16:34:00	0	WHITE	M	84
14108655	22876846	2	G20	10	2164-12-08 01:44:00	0	BLACK	M	76
14112962	21279422	5	G20	10	2160-11-21 09:54:00	0	WHITE	M	87
14116758	28737650	5	G20	10	2175-04-08 03:27:00	0	WHITE	M	75
14123938	20534276	5	G20	10	2209-02-13	0	OTHER	M	79
14127978	20379615	7	G20	10	2166-07-30 18:44:00	0	WHITE	F	85
14139408	23570246	3	G20	10	2162-07-18 02:12:00	0	WHITE	F	92
14160035	23989457	5	G20	10	2152-04-16 21:32:00	0	WHITE	M	76
14170556	26016638	2	G20	10	2125-02-13 22:38:00	0	WHITE	F	59
14189034	28803218	7	G20	10	2166-01-24 00:25:00	0	OTHER	F	67
14189782	28747879	16	G20	10	2139-07-28 14:27:00	0	WHITE	M	81
14196754	20302230	7	G20	10	2161-02-09 23:25:00	0	WHITE	F	39
14205970	21567178	1	G20	10	2138-02-24 01:33:00	0	WHITE	F	67
14217908	24003874	5	G20	10	2130-11-23 20:58:00	0	OTHER	M	86
14217959	28249982	3	G20	10	2132-02-19 12:07:00	0	WHITE	F	71
14221417	20937041	2	G20	10	2112-10-15 01:53:00	0	OTHER	F	46
14240547	20971166	4	G20	10	2208-03-11 08:11:00	0	WHITE	M	80
14249579	27219929	3	G20	10	2132-08-14 14:45:00	0	WHITE	F	87
14256884	28994331	4	G20	10	2169-02-08 17:07:00	0	WHITE	M	86
14256999	25434317	3	G20	10	2148-12-23 18:19:00	0	WHITE	M	42
14263698	29541056	7	G20	10	2140-04-09 21:04:00	0	WHITE	M	92
14281249	26051277	2	G20	10	2143-03-12 22:53:00	0	WHITE	M	71
14283969	24648211	4	G20	10	2136-09-04 18:28:00	0	WHITE	M	61
14303282	22626122	2	G20	10	2176-03-12 21:05:00	0	WHITE	F	42
14305673	28924920	7	G20	10	2141-05-01 23:43:00	0	WHITE	M	89
14309569	21445237	1	G20	10	2118-11-17	0	WHITE	M	65
14316200	28236888	3	G20	10	2116-06-05 15:48:00	0	WHITE	M	72
14329220	25152159	3	G20	10	2121-04-25 02:36:00	0	WHITE	M	72
14347165	27314990	3	G20	10	2156-07-26 17:54:00	0	WHITE	F	65
14351551	25012313	3	G20	10	2169-03-08 19:34:00	0	WHITE	M	92
14353044	27266628	14	G20	10	2175-04-09 16:55:00	0	WHITE	M	84
14354119	22665676	1	G20	10	2135-08-14 03:21:00	0	WHITE	M	67
14357724	22896830	9	G20	10	2124-07-29 18:12:00	0	WHITE	F	56
14359685	29886392	7	G20	10	2141-01-07 03:02:00	0	OTHER	M	82
14361665	22219753	9	G20	10	2163-09-24 20:34:00	0	BLACK	F	81
14377578	26604714	3	G20	10	2167-12-09 19:20:00	0	WHITE	M	83
14377938	22002580	3	G20	10	2151-12-12 14:17:00	0	WHITE	M	56
14387573	29454722	3	G20	10	2179-10-15 23:34:00	0	WHITE	M	85
14435719	27040161	3	G20	10	2184-08-06 23:27:00	0	WHITE	F	79
14468241	29821278	4	G20	10	2127-03-29 00:58:00	0	WHITE	M	67
14496734	24865873	3	G20	10	2140-02-24 19:52:00	0	WHITE	M	82
14513439	29610526	2	G20	10	2171-08-12 18:07:00	0	WHITE	F	53
14514456	21656277	5	G20	10	2158-10-05 21:38:00	0	WHITE	M	87
14522391	20905835	11	G20	10	2129-10-16 14:06:00	0	WHITE	M	83
14531316	27061592	8	G20	10	2175-10-30 23:30:00	0	OTHER	F	88
14533011	21548470	5	G20	10	2195-03-29 00:56:00	0	BLACK	F	57
14544923	26715945	11	G20	10	2126-08-02 21:17:00	0	OTHER	M	73
14559879	24902810	5	G20	10	2171-01-06 13:27:00	0	WHITE	M	74
14563548	20950308	3	G20	10	2170-07-30 06:29:00	0	WHITE	M	53
14579454	25832746	9	G20	10	2180-03-07 04:59:00	0	WHITE	F	59
14583397	28037209	16	G20	10	2185-04-19 13:36:00	0	WHITE	F	83
14585953	28551516	17	G20	10	2149-06-27 21:34:00	0	BLACK	M	83
14606237	27829512	12	G20	10	2143-10-26 22:56:00	1	WHITE	F	93
14652602	24333262	1	G20	10	2178-12-18	0	WHITE	M	57
14654651	20988183	3	G20	10	2135-09-08 12:31:00	0	WHITE	M	81
14661031	25400647	17	G20	10	2196-03-21 19:08:00	0	OTHER	M	82
14679252	29345517	3	G20	10	2154-11-21 00:49:00	0	WHITE	F	76
14682921	21311986	5	G20	10	2193-05-26 16:59:00	0	WHITE	M	80
14704726	24592117	4	G20	10	2188-10-17 15:46:00	0	WHITE	M	86
14714562	22027740	14	G20	10	2178-07-14 00:53:00	0	WHITE	F	87
14719019	21586970	13	G20	10	2171-11-06 21:02:00	0	WHITE	F	81
14721873	22523004	8	G20	10	2174-01-26 21:12:00	0	WHITE	M	45
14722081	28949829	3	G20	10	2184-02-09 00:15:00	0	WHITE	F	69
14726150	26653654	1	G20	10	2189-07-04 14:45:00	0	WHITE	F	74
14759952	25671769	2	G20	10	2179-09-21 17:20:00	0	WHITE	F	58
14777811	24911623	5	G20	10	2169-08-30 02:51:00	0	WHITE	F	73
14787109	22465706	2	G20	10	2120-02-21 00:30:00	0	WHITE	M	64
14793856	29299894	4	G20	10	2191-05-25 02:06:00	0	WHITE	M	74
14806715	24704111	3	G20	10	2170-06-08 09:56:00	0	OTHER	M	69
14836177	28102452	17	G20	10	2124-08-10	1	WHITE	M	79
14846779	27375494	2	G20	10	2142-07-30 15:26:00	0	WHITE	F	89
14847272	23298085	10	G20	10	2158-12-23 15:44:00	0	OTHER	M	78
14869894	20738553	1	G20	10	2188-01-24 03:38:00	0	WHITE	M	65
14875922	21086548	3	G20	10	2185-12-09 22:54:00	0	WHITE	M	85
14876867	21001679	3	G20	10	2168-08-22 01:25:00	0	WHITE	M	60
14878442	28942889	20	G20	10	2126-03-16 18:46:00	0	WHITE	M	74
14903527	20936218	1	G20	10	2177-09-12	0	WHITE	M	70
14904046	21024297	8	G20	10	2170-08-27 21:30:00	0	BLACK	F	72
14913896	21937732	7	G20	10	2134-11-18 15:43:00	0	WHITE	F	91
14919093	29838560	9	G20	10	2116-12-31 15:42:00	0	WHITE	M	92
14919892	29690910	5	G20	10	2143-06-24 19:55:00	0	WHITE	F	72
14928242	26255297	5	G20	10	2149-12-29 10:42:00	0	WHITE	M	70
14930030	28611950	3	G20	10	2143-04-07 22:23:00	0	WHITE	M	67
14942475	21040474	3	G20	10	2118-03-21 19:52:00	0	OTHER	M	67
14943570	23638679	17	G20	10	2163-01-07 14:00:00	0	OTHER	F	78
14944381	29674258	5	G20	10	2145-04-12 18:29:00	0	WHITE	M	76
14957008	28237222	8	G20	10	2139-02-11 02:15:00	1	WHITE	M	90
14961841	24320576	1	G20	10	2188-12-16 03:54:00	0	WHITE	F	77
14979348	22895491	4	G20	10	2139-08-30 21:45:00	1	WHITE	M	87
14982655	28065414	5	G20	10	2143-03-25 07:33:00	0	WHITE	M	61
14993899	27577290	7	G20	10	2142-03-14 12:58:00	0	WHITE	F	95
15002041	28391996	5	G20	10	2138-07-05 21:19:00	0	WHITE	M	79
15004831	23892627	3	G20	10	2144-07-22 08:40:00	0	OTHER	F	86
15013860	22398701	10	G20	10	2132-12-28 04:13:00	0	WHITE	F	79
15027143	20367940	4	G20	10	2131-07-05 17:37:00	0	WHITE	M	70
15040424	21745385	1	G20	10	2136-04-01 01:16:00	0	WHITE	M	64
15064672	27093158	7	G20	10	2151-12-17 20:25:00	0	WHITE	M	68
15069954	27244090	8	G20	10	2162-03-11 08:49:00	0	WHITE	F	78
15089811	24313943	14	G20	10	2152-11-28 21:45:00	0	OTHER	M	73
15091490	23586733	5	G20	10	2172-04-08 00:56:00	0	WHITE	M	75
15094718	21164429	6	G20	10	2157-06-04 13:08:00	0	WHITE	M	60
15110036	20248304	1	G20	10	2184-04-10 18:18:00	0	WHITE	M	65
15128937	21219640	6	G20	10	2180-12-31 06:57:00	0	WHITE	F	77
15141540	22624975	9	G20	10	2192-11-09 23:49:00	0	WHITE	M	66
15149380	22710987	5	G20	10	2145-09-20 00:32:00	0	OTHER	F	73
15153113	20427863	3	G20	10	2177-01-09 20:00:00	0	BLACK	M	63
15154231	26610329	2	G20	10	2166-10-08 01:24:00	0	WHITE	M	79
15182579	24894995	1	G20	10	2113-01-12 20:15:00	0	WHITE	M	72
15205983	26050213	4	G20	10	2110-03-17 22:07:00	0	WHITE	M	77
15214825	27203300	20	G20	10	2127-01-03 16:51:00	0	WHITE	M	64
15229355	24824127	2	G20	10	2135-04-18 23:08:00	0	WHITE	F	90
15243738	21110792	4	G20	10	2197-01-26 14:30:00	0	WHITE	F	84
15245926	27190557	3	G20	10	2146-01-28 03:04:00	0	WHITE	M	67
15247993	29298586	10	G20	10	2125-01-18 06:51:00	0	WHITE	M	64
15262628	28571633	20	G20	10	2166-08-01 17:00:00	0	WHITE	M	76
15263331	25000435	6	G20	10	2148-07-30 15:31:00	0	WHITE	F	78
15267900	29063692	1	G20	10	2125-04-12 17:25:00	0	WHITE	M	80
15278197	23261033	10	G20	10	2189-11-10 19:00:00	0	OTHER	M	79
15282197	20851138	4	G20	10	2136-04-17 06:01:00	0	OTHER	M	69
15288709	23888592	6	G20	10	2142-06-15 06:33:00	0	OTHER	M	66
15288890	25944027	7	G20	10	2176-04-03 15:31:00	0	WHITE	M	81
15291218	23277167	14	G20	10	2165-01-07 00:58:00	0	WHITE	M	91
15292304	29564742	8	G20	10	2122-04-28 21:56:00	0	WHITE	M	70
15319945	21491831	1	G20	10	2130-12-31 18:37:00	0	WHITE	F	62
15323449	27982042	4	G20	10	2128-05-05 17:37:00	0	WHITE	F	89
15327821	20748538	8	G20	10	2142-01-03 13:59:00	1	WHITE	M	82
15335304	25643684	5	G20	10	2148-05-28 22:59:00	0	WHITE	M	67
15335971	28690238	4	G20	10	2184-05-03 20:53:00	0	WHITE	M	70
15341307	25520965	3	G20	10	2185-09-10 08:57:00	0	OTHER	M	88
15365775	29779807	4	G20	10	2153-08-16 03:58:00	0	OTHER	M	65
15371977	27328202	11	G20	10	2155-11-08 01:01:00	0	WHITE	F	75
15373521	20450312	2	G20	10	2164-04-15 14:52:00	0	BLACK	M	80
15413283	23843913	5	G20	10	2160-06-28 21:29:00	0	WHITE	M	63
15422174	20694123	3	G20	10	2162-06-10 16:46:00	0	WHITE	M	91
15462466	21732630	2	G20	10	2168-07-10 14:37:00	0	WHITE	M	55
15472904	21023914	2	G20	10	2169-06-23 07:02:00	0	WHITE	F	55
15483998	22532305	4	G20	10	2187-08-28	0	WHITE	M	79
15497447	24025756	3	G20	10	2145-02-10 18:01:00	0	WHITE	F	76
15499792	20531886	2	G20	10	2183-07-02 15:23:00	0	WHITE	F	92
15513591	26570859	5	G20	10	2134-08-29 09:45:00	0	WHITE	M	75
15526307	24484981	21	G20	10	2158-09-27 17:32:00	0	WHITE	M	92
15532782	25287972	5	G20	10	2153-09-27 06:27:00	0	WHITE	F	69
15544062	29426967	4	G20	10	2141-06-17 16:09:00	0	BLACK	M	86
15544188	24686924	3	G20	10	2179-06-27 17:14:00	0	WHITE	M	85
15572782	29469329	5	G20	10	2131-10-22 22:13:00	0	WHITE	M	80
15599271	25386395	11	G20	10	2131-05-19 23:38:00	0	WHITE	M	90
15612677	25419323	3	G20	10	2128-10-22 13:34:00	0	WHITE	M	73
15613869	29097231	3	G20	10	2160-04-08 20:03:00	0	WHITE	M	74
15622500	29773864	5	G20	10	2136-12-16 17:34:00	0	WHITE	M	83
15632789	26078794	4	G20	10	2114-05-19 20:26:00	0	WHITE	M	91
15642812	22868030	6	G20	10	2179-09-19 11:05:00	0	WHITE	M	82
15657781	29228698	8	G20	10	2188-01-20 18:15:00	0	BLACK	M	74
15686931	21213444	2	G20	10	2125-07-26 00:13:00	0	WHITE	M	83
15689519	27872828	20	G20	10	2183-12-21 19:15:00	0	WHITE	F	86
15699456	21316607	1	G20	10	2171-11-18 06:04:00	0	BLACK	M	79
15726871	22954827	14	G20	10	2183-12-09 01:26:00	0	WHITE	F	78
15730411	28408093	1	G20	10	2147-07-06 01:18:00	0	WHITE	F	68
15731508	20689985	3	G20	10	2206-03-11 00:34:00	0	WHITE	M	72
15732868	21538134	2	G20	10	2157-08-04 00:31:00	0	WHITE	M	44
15745543	28279877	25	G20	10	2156-03-30 22:10:00	0	WHITE	M	86
15770122	21732373	10	G20	10	2133-07-15 22:33:00	1	WHITE	M	68
15789572	26450610	1	G20	10	2146-03-04	0	WHITE	M	75
15791964	20050878	4	G20	10	2143-07-16 21:30:00	0	WHITE	F	80
15815118	21649596	2	G20	10	2156-07-24 06:57:00	0	WHITE	M	81
15826193	27516049	4	G20	10	2178-10-24 00:52:00	1	WHITE	F	71
15849685	20228503	12	G20	10	2143-08-09 18:22:00	0	BLACK	M	87
15873275	20940960	3	G20	10	2150-06-30 19:17:00	0	WHITE	F	74
15879840	24095070	7	G20	10	2163-05-08 08:43:00	0	WHITE	F	90
15891300	23507133	2	G20	10	2130-03-15 21:02:00	0	OTHER	M	69
15893012	25072891	13	G20	10	2144-08-16 22:56:00	0	WHITE	F	90
15915457	26319660	3	G20	10	2171-11-17	0	OTHER	F	76
15974755	26963813	6	G20	10	2135-04-05 22:46:00	0	BLACK	M	55
15976893	29224296	3	G20	10	2133-03-20 04:09:00	0	WHITE	M	84
15999218	24242123	2	G20	10	2112-07-01 21:20:00	0	WHITE	M	69
16012048	20095832	2	G20	10	2183-01-28 17:24:00	0	WHITE	M	75
16020343	28138676	9	G20	10	2190-06-01 16:39:00	0	WHITE	F	80
16039558	25699650	8	G20	10	2186-07-15 18:35:00	0	WHITE	F	77
16043708	23341231	2	G20	10	2161-12-22 01:00:00	0	WHITE	F	84
16052879	29246233	6	G20	10	2144-12-27 17:58:00	0	WHITE	M	83
16081525	23367645	5	G20	10	2128-06-28 19:02:00	0	WHITE	F	80
16090882	24343577	3	G20	10	2144-10-07 13:41:00	0	WHITE	F	94
16114567	29609316	5	G20	10	2154-12-01 21:59:00	0	BLACK	F	82
16130241	27879222	15	G20	10	2139-03-04 18:00:00	0	WHITE	M	84
16131218	28155394	5	G20	10	2140-01-07 07:15:00	0	WHITE	M	67
16143767	20341132	4	G20	10	2135-03-30 00:59:00	0	WHITE	F	91
16145193	24171092	20	G20	10	2166-05-29 12:49:00	0	WHITE	F	69
16168883	28863148	4	G20	10	2206-08-25 08:20:00	0	WHITE	M	88
16192893	21482224	2	G20	10	2201-01-20 17:20:00	0	WHITE	M	69
16200045	24417468	7	G20	10	2156-09-16 07:15:00	0	WHITE	M	77
16210914	26151136	7	G20	10	2148-02-10 01:21:00	0	WHITE	M	69
16222884	25872440	1	G20	10	2166-07-26	0	OTHER	M	76
16225258	27148620	4	G20	10	2127-06-17 21:55:00	0	BLACK	F	69
16228936	20414992	1	G20	10	2164-11-08 23:56:00	0	OTHER	F	70
16230458	25616440	23	G20	10	2207-05-21	0	WHITE	M	73
16246596	28249603	1	G20	10	2181-05-01	0	WHITE	M	64
16254515	20613869	3	G20	10	2145-02-19 17:28:00	0	WHITE	F	80
16269879	21728754	7	G20	10	2174-02-10 15:53:00	0	WHITE	M	78
16283494	22025300	5	G20	10	2126-03-24 16:20:00	0	WHITE	M	72
16291531	27628867	4	G20	10	2130-06-16 23:45:00	0	WHITE	M	76
16310782	28283254	4	G20	10	2120-03-03 23:27:00	0	WHITE	M	89
16327358	29151966	4	G20	10	2144-02-20 14:08:00	0	WHITE	M	44
16348494	23425433	3	G20	10	2151-07-24 15:00:00	0	WHITE	M	65
16348655	22501875	1	G20	10	2113-12-26	0	WHITE	M	62
16362604	29876264	20	G20	10	2169-12-21 23:44:00	0	WHITE	F	55
16365224	25386303	4	G20	10	2137-05-06 16:08:00	0	WHITE	M	55
16378871	29410905	4	G20	10	2150-05-07 11:47:00	0	WHITE	M	82
16401626	26299521	4	G20	10	2167-06-27 03:02:00	0	WHITE	F	88
16411820	23246616	4	G20	10	2156-12-07 19:11:00	0	WHITE	F	83
16446532	28653447	5	G20	10	2182-04-16 15:02:00	0	OTHER	M	69
16453383	23749272	2	G20	10	2129-02-13 20:34:00	0	WHITE	M	67
16461509	23289506	2	G20	10	2148-10-29 00:39:00	0	WHITE	F	92
16466609	27203855	10	G20	10	2149-05-03 19:03:00	0	WHITE	M	84
16479401	26256074	6	G20	10	2180-10-25 16:57:00	0	WHITE	F	82
16484690	20618647	6	G20	10	2172-11-24 00:13:00	0	BLACK	F	61
16496539	25331946	3	G20	10	2132-06-25 14:16:00	0	WHITE	M	88
16511540	26565509	4	G20	10	2143-10-08 01:41:00	0	OTHER	M	77
16517255	24240464	6	G20	10	2171-05-16 18:24:00	0	WHITE	M	95
16522082	24607496	7	G20	10	2172-04-08 20:33:00	0	WHITE	M	82
16544240	25264182	25	G20	10	2155-01-26 04:48:00	0	WHITE	M	69
16550015	25073597	8	G20	10	2153-10-03 21:52:00	0	BLACK	F	95
16554590	25562436	5	G20	10	2190-10-05 13:16:00	0	WHITE	F	77
16556605	25912291	2	G20	10	2194-05-18 00:44:00	0	WHITE	F	85
16595429	25488253	4	G20	10	2114-04-05 16:53:00	0	WHITE	M	71
16595827	26013350	3	G20	10	2125-08-30 16:26:00	0	WHITE	F	85
16605320	22466998	4	G20	10	2166-06-16 18:17:00	0	WHITE	M	65
16621352	24355806	8	G20	10	2149-10-25 23:49:00	0	OTHER	M	84
16633760	21623586	10	G20	10	2190-11-16 22:40:00	0	OTHER	F	71
16641417	20487438	7	G20	10	2154-02-23 07:47:00	0	WHITE	M	85
16645305	29660566	3	G20	10	2146-04-09 01:42:00	0	WHITE	M	51
16650861	29669895	4	G20	10	2117-04-08 19:21:00	0	WHITE	F	89
16659509	22248820	8	G20	10	2112-04-14 01:01:00	0	WHITE	M	80
16683134	28200372	5	G20	10	2195-03-07 04:00:00	0	WHITE	M	72
16686301	22996129	15	G20	10	2135-02-15 01:08:00	0	WHITE	M	67
16710241	29736130	4	G20	10	2118-11-08 15:14:00	0	BLACK	F	91
16715341	26530630	12	G20	10	2160-03-17 19:22:00	0	WHITE	M	70
16724866	29524172	6	G20	10	2156-07-25 22:03:00	0	OTHER	M	83
16730361	29771503	9	G20	10	2155-04-09 16:01:00	0	WHITE	M	75
16735321	27757134	1	G20	10	2182-12-21	0	WHITE	M	68
16745718	20216098	7	G20	10	2170-04-03 20:03:00	0	WHITE	M	76
16750404	25310445	10	G20	10	2171-04-20 02:49:00	0	OTHER	M	72
16753209	26644489	3	G20	10	2197-01-22 18:38:00	0	WHITE	M	70
16756848	26332440	7	G20	10	2167-01-24 18:48:00	0	WHITE	F	82
16785587	24677509	1	G20	10	2128-05-17	0	WHITE	M	74
16817179	20394934	2	G20	10	2143-01-05 22:22:00	0	WHITE	F	80
16849098	25730809	2	G20	10	2159-09-15 18:29:00	0	OTHER	M	71
16867899	27086493	6	G20	10	2156-10-27 01:23:00	0	WHITE	M	69
16876651	22987931	1	G20	10	2156-03-30 18:13:00	0	WHITE	F	75
16881510	28019887	12	G20	10	2154-03-18 03:52:00	0	BLACK	M	80
16899163	20015872	6	G20	10	2183-03-11 23:21:00	0	BLACK	M	66
16906225	28559606	3	G20	10	2157-08-29 15:57:00	0	WHITE	F	86
16912219	28931466	7	G20	10	2177-07-16 22:00:00	0	WHITE	M	73
16936839	23027873	3	G20	10	2139-05-22 16:54:00	0	WHITE	M	73
16939954	23405094	4	G20	10	2163-08-27 15:16:00	0	WHITE	F	71
16944208	25962400	4	G20	10	2172-11-19 05:31:00	0	WHITE	F	88
16955775	22486661	22	G20	10	2134-10-14 22:33:00	1	OTHER	M	79
16958025	20200069	3	G20	10	2175-08-29 05:10:00	0	WHITE	M	73
16960704	28766084	9	G20	10	2142-09-18 00:54:00	0	WHITE	M	73
16989439	21736639	3	G20	10	2178-08-23 17:16:00	0	WHITE	F	75
17005364	23949762	2	G20	10	2134-08-27 21:31:00	0	WHITE	M	72
17009014	28147882	13	G20	10	2135-11-20 17:26:00	0	WHITE	M	89
17009662	28876526	15	G20	10	2183-03-06 22:16:00	0	OTHER	F	72
17013671	25092871	8	G20	10	2191-02-27 17:46:00	0	WHITE	M	93
17019208	20915124	3	G20	10	2174-05-31 16:03:00	0	WHITE	F	80
17023091	24569938	5	G20	10	2189-07-31 17:10:00	0	WHITE	F	88
17029854	23852717	3	G20	10	2163-05-13 18:02:00	0	WHITE	M	71
17037642	24701367	9	G20	10	2126-01-02 08:45:00	0	WHITE	F	79
17054052	28486402	3	G20	10	2144-06-06 16:09:00	0	WHITE	M	74
17055745	27984439	4	G20	10	2158-06-21 09:52:00	0	WHITE	F	89
17069202	20135646	7	G20	10	2188-01-14 17:55:00	0	WHITE	F	86
17079679	26987775	25	G20	10	2158-12-03 22:43:00	0	WHITE	M	76
17084593	21015846	12	G20	10	2132-12-21 03:12:00	0	BLACK	M	88
17091144	25381944	13	G20	10	2198-03-28 06:07:00	0	WHITE	M	92
17091477	25860262	3	G20	10	2123-11-15 22:36:00	0	OTHER	F	78
17093296	28543878	3	G20	10	2138-06-29 16:24:00	0	WHITE	F	76
17125667	20211377	6	G20	10	2189-01-23 13:35:00	0	OTHER	F	86
17132505	23492813	3	G20	10	2158-05-30 13:04:00	0	WHITE	F	62
17159404	21740093	16	G20	10	2120-07-16 08:06:00	0	WHITE	M	81
17159663	26425824	1	G20	10	2184-08-28 19:24:00	0	BLACK	M	88
17168511	25006695	14	G20	10	2166-07-28 22:35:00	1	OTHER	M	80
17176334	29553433	2	G20	10	2160-03-17 03:53:00	0	OTHER	M	57
17176886	28219127	6	G20	10	2153-10-13 19:32:00	0	OTHER	M	78
17191610	23624058	6	G20	10	2126-12-24 21:08:00	0	WHITE	F	70
17215646	26062857	6	G20	10	2136-06-10 02:42:00	0	WHITE	M	74
17221184	21649708	6	G20	10	2178-04-24 16:48:00	0	WHITE	M	62
17232733	24796660	4	G20	10	2174-08-20 08:31:00	0	OTHER	M	44
17235040	26473446	4	G20	10	2141-12-17 22:49:00	0	WHITE	M	77
17236791	20700316	7	G20	10	2194-04-06 17:35:00	0	WHITE	M	80
17250896	20703528	3	G20	10	2185-07-20 01:29:00	0	WHITE	F	78
17253522	26316748	2	G20	10	2113-06-02 01:14:00	0	WHITE	F	69
17277379	25557462	5	G20	10	2127-08-12 02:54:00	0	WHITE	M	70
17315288	20646911	3	G20	10	2185-09-05 21:52:00	0	OTHER	M	89
17318077	25916211	3	G20	10	2161-10-17 00:54:00	0	WHITE	M	93
17323142	26449994	3	G20	10	2126-08-16 01:41:00	0	WHITE	M	63
17330514	21430744	3	G20	10	2173-06-04 22:59:00	0	WHITE	F	19
17335793	24657732	1	G20	10	2127-09-24 01:31:00	0	WHITE	M	68
17347153	25445285	7	G20	10	2189-03-03 19:12:00	0	WHITE	M	92
17355673	22574129	6	G20	10	2117-11-18 20:43:00	1	WHITE	M	83
17358570	29957641	7	G20	10	2165-07-05 18:44:00	0	WHITE	M	69
17405640	20058237	4	G20	10	2176-03-07 19:33:00	0	WHITE	M	72
17411988	26138147	17	G20	10	2121-09-13 20:18:00	0	WHITE	M	87
17431704	21569686	13	G20	10	2162-06-25 18:33:00	1	WHITE	F	85
17434024	20504421	15	G20	10	2142-03-11 23:31:00	0	WHITE	M	87
17440012	25346830	1	G20	10	2180-11-15 01:00:00	0	WHITE	F	54
17441113	29151030	16	G20	10	2173-07-15 17:41:00	0	WHITE	M	62
17443730	22911404	3	G20	10	2167-07-08 23:07:00	0	WHITE	F	76
17451492	22655087	3	G20	10	2148-08-11 21:00:00	0	OTHER	F	79
17482988	29345225	1	G20	10	2168-10-17 20:29:00	0	BLACK	F	81
17486231	24177810	11	G20	10	2144-03-15 14:28:00	1	WHITE	M	86
17509910	25371601	6	G20	10	2180-08-05 23:34:00	0	WHITE	F	75
17520350	27411708	5	G20	10	2181-02-17 08:42:00	1	WHITE	M	87
17549476	28386451	2	G20	10	2113-01-27 05:38:00	0	WHITE	M	85
17553105	24605028	2	G20	10	2169-05-18 13:25:00	0	WHITE	M	79
17568056	21682355	24	G20	10	2139-11-16 02:07:00	0	WHITE	F	84
17583229	22624097	6	G20	10	2176-03-16 15:46:00	0	OTHER	F	88
17601290	20765103	3	G20	10	2161-09-22 21:17:00	0	WHITE	F	84
17602916	26229030	13	G20	10	2126-09-17 17:47:00	1	OTHER	M	92
17612384	22280432	2	G20	10	2127-12-24	0	WHITE	F	77
17613803	21164949	7	G20	10	2115-05-14 22:08:00	0	WHITE	M	65
17615782	28282362	2	G20	10	2169-02-03 06:38:00	0	WHITE	M	77
17628513	23611169	9	G20	10	2120-10-28 10:58:00	0	WHITE	M	70
17633890	22807560	3	G20	10	2159-02-12 15:35:00	0	WHITE	M	84
17642463	21972704	4	G20	10	2167-06-16 21:43:00	0	BLACK	F	76
17680002	21092729	4	G20	10	2180-10-21 01:48:00	0	WHITE	M	77
17725455	25343875	2	G20	10	2194-01-08 21:35:00	0	WHITE	F	80
17727660	27651835	5	G20	10	2167-07-18 21:30:00	0	OTHER	M	71
17778237	22474780	7	G20	10	2133-05-25 16:28:00	0	WHITE	M	84
17798679	27392285	2	G20	10	2204-09-28 13:52:00	0	WHITE	F	86
17798911	20976995	15	G20	10	2182-11-17 14:02:00	0	WHITE	M	81
17807140	28264769	2	G20	10	2119-05-24 18:19:00	0	BLACK	F	68
17823941	25335839	7	G20	10	2183-08-26 13:27:00	0	WHITE	F	82
17825003	21228714	3	G20	10	2129-08-19 13:05:00	0	WHITE	M	84
17844906	21700363	5	G20	10	2145-05-09 22:25:00	0	WHITE	F	70
17860352	29949767	11	G20	10	2163-11-21 10:04:00	0	OTHER	F	83
17860497	22504858	7	G20	10	2155-09-10 23:43:00	0	WHITE	F	83
17876686	20249286	6	G20	10	2136-06-28 00:10:00	0	BLACK	F	82
17879657	25925800	6	G20	10	2155-03-31 19:54:00	0	WHITE	M	87
17889375	24638698	4	G20	10	2141-11-13 03:54:00	0	WHITE	M	68
17903930	24195903	9	G20	10	2175-02-23 19:01:00	0	BLACK	M	72
17914788	21387497	4	G20	10	2168-01-24 03:00:00	0	WHITE	F	70
17931515	23776293	5	G20	10	2188-04-08 01:28:00	0	WHITE	F	80
17960293	28333555	8	G20	10	2181-05-16 17:50:00	0	BLACK	M	87
17961139	20472524	3	G20	10	2167-12-05 21:27:00	0	WHITE	F	69
17975880	25711879	15	G20	10	2143-06-11 19:30:00	0	WHITE	M	87
17980479	28756560	9	G20	10	2119-07-02 03:17:00	0	WHITE	M	74
17989606	22846888	7	G20	10	2138-05-30 22:15:00	1	OTHER	M	78
17989998	26079526	11	G20	10	2173-03-24 22:32:00	0	OTHER	F	84
17991673	27853619	1	G20	10	2168-07-08 01:05:00	0	WHITE	M	63
18008593	29320905	6	G20	10	2181-08-10 17:24:00	0	WHITE	F	76
18026405	26345644	1	G20	10	2169-10-05 14:32:00	0	WHITE	M	88
18045800	24064927	8	G20	10	2172-01-16 19:37:00	0	WHITE	M	74
18068237	21500697	3	G20	10	2145-05-09 23:57:00	0	WHITE	M	77
18068833	20913645	9	G20	10	2121-10-25 10:06:00	0	WHITE	M	75
18085849	27035323	8	G20	10	2139-11-06 16:59:00	0	WHITE	F	80
18087980	24937026	8	G20	10	2117-03-24 20:32:00	0	WHITE	F	77
18092729	22145947	7	G20	10	2130-05-27 11:30:00	0	WHITE	F	85
18097296	21473917	4	G20	10	2133-04-21 23:31:00	0	WHITE	M	92
18118728	20584801	4	G20	10	2175-07-23 14:00:00	0	OTHER	F	77
18135671	20311640	7	G20	10	2197-11-24 17:42:00	0	WHITE	M	87
18152226	28396747	8	G20	10	2140-11-01 02:15:00	0	WHITE	M	88
18152264	20563143	12	G20	10	2158-05-21 21:37:00	0	WHITE	F	72
18162018	20389051	2	G20	10	2145-02-26 19:49:00	0	WHITE	M	74
18162057	29148974	4	G20	10	2115-11-06 21:23:00	0	WHITE	M	86
18170084	25179410	2	G20	10	2183-08-25 18:30:00	0	WHITE	F	88
18179234	27340517	2	G20	10	2170-10-21 22:33:00	0	WHITE	M	76
18180976	23655194	5	G20	10	2175-11-14 00:36:00	0	WHITE	M	65
18202234	22096714	2	G20	10	2115-12-23 19:47:00	0	WHITE	F	76
18237656	24675003	3	G20	10	2163-06-04 08:26:00	0	WHITE	F	74
18244603	24281242	9	G20	10	2158-11-30 18:17:00	0	OTHER	F	71
18280004	28972639	11	G20	10	2146-08-16 14:29:00	0	WHITE	M	83
18284681	21457914	5	G20	10	2178-07-24 02:26:00	0	WHITE	M	61
18313842	26140462	4	G20	10	2166-06-21 13:18:00	0	WHITE	M	66
18345927	26192702	2	G20	10	2169-10-20 17:43:00	0	BLACK	F	66
18349750	29109417	2	G20	10	2149-08-13 21:01:00	0	WHITE	F	91
18360993	21809484	2	G20	10	2157-08-15 02:46:00	0	WHITE	M	73
18362255	21205058	6	G20	10	2118-02-03 17:51:00	0	WHITE	M	83
18365649	29682558	10	G20	10	2195-06-01 11:24:00	0	WHITE	F	86
18387808	24037610	3	G20	10	2123-08-16 12:45:00	0	WHITE	F	75
18390897	28800743	6	G20	10	2184-01-21 23:56:00	0	OTHER	F	78
18401338	21490359	16	G20	10	2162-04-16 02:43:00	1	OTHER	F	76
18418697	21884254	1	G20	10	2117-01-30 07:15:00	0	OTHER	M	64
18425286	23408719	11	G20	10	2155-11-05 11:44:00	0	WHITE	F	83
18427812	27586247	13	G20	10	2141-02-07 12:52:00	0	WHITE	M	85
18435037	28337451	2	G20	10	2155-05-15 05:17:00	0	WHITE	F	85
18445486	20710896	14	G20	10	2139-05-26 18:23:00	0	WHITE	F	87
18450786	20301476	4	G20	10	2135-03-18 12:51:00	0	WHITE	M	93
18454097	24915104	2	G20	10	2142-05-17 09:30:00	0	WHITE	M	83
18490704	22929119	17	G20	10	2166-02-27 22:50:00	1	WHITE	M	90
18495506	21456953	3	G20	10	2136-06-15 07:15:00	0	WHITE	M	78
18515253	28647351	11	G20	10	2123-05-15 22:32:00	0	WHITE	F	72
18526270	28356272	1	G20	10	2147-11-28 07:15:00	0	WHITE	M	67
18568450	26378938	2	G20	10	2164-09-04 09:14:00	0	WHITE	F	84
18582413	26731786	3	G20	10	2170-04-23 03:39:00	0	WHITE	F	71
18597372	29102718	4	G20	10	2120-08-28 21:37:00	0	BLACK	M	77
18615927	24910682	10	G20	10	2156-05-09 18:00:00	0	WHITE	F	87
18634738	28459817	4	G20	10	2194-09-19 21:56:00	0	BLACK	M	67
18635178	24745210	6	G20	10	2148-12-25 13:41:00	0	WHITE	M	86
18643186	24852215	23	G20	10	2159-09-13 21:22:00	0	OTHER	F	68
18649959	20648569	3	G20	10	2188-01-03 21:54:00	0	OTHER	M	51
18649999	27113250	13	G20	10	2193-09-12 17:41:00	0	WHITE	M	80
18654242	22409591	3	G20	10	2140-05-04 14:04:00	0	BLACK	M	92
18655224	20567274	4	G20	10	2118-07-26 22:49:00	0	WHITE	F	75
18664119	27057854	5	G20	10	2111-05-19 03:47:00	0	WHITE	F	85
18668335	29058227	3	G20	10	2162-10-05 16:06:00	0	WHITE	F	53
18688719	25522526	34	G20	10	2188-10-07 19:43:00	0	OTHER	M	76
18695716	29847319	3	G20	10	2190-01-21 19:45:00	0	WHITE	F	65
18736740	25673460	12	G20	10	2132-01-08 16:28:00	1	OTHER	M	84
18742792	24582337	32	G20	10	2135-04-05	0	WHITE	M	69
18755211	29397792	2	G20	10	2159-10-09 15:11:00	0	WHITE	F	77
18761084	27337799	5	G20	10	2137-07-22 17:10:00	0	WHITE	F	78
18761924	28139308	3	G20	10	2133-06-07 18:51:00	0	WHITE	F	79
18765612	28476998	5	G20	10	2148-10-26 20:47:00	0	WHITE	F	79
18776364	20996214	6	G20	10	2161-11-03 23:00:00	0	OTHER	M	70
18776647	22665210	4	G20	10	2174-11-05 20:25:00	0	WHITE	M	79
18777781	23860125	4	G20	10	2195-01-07 00:12:00	0	WHITE	F	76
18782085	23263303	1	G20	10	2190-02-28 18:58:00	0	WHITE	M	73
18784252	24173690	3	G20	10	2142-12-05 19:15:00	0	WHITE	M	73
18793179	20614952	2	G20	10	2181-11-19 19:30:00	0	WHITE	F	31
18825262	26008933	5	G20	10	2165-03-21 23:26:00	0	BLACK	F	84
18831655	20890637	1	G20	10	2118-03-21 22:06:00	0	BLACK	M	64
18837857	22436579	3	G20	10	2173-09-06 20:20:00	0	WHITE	F	90
18838105	25335674	3	G20	10	2175-03-11 16:59:00	0	WHITE	M	72
18843143	25186326	4	G20	10	2145-01-31 07:27:00	0	WHITE	F	88
18847007	23183794	2	G20	10	2165-07-31 21:25:00	0	WHITE	M	94
18851192	22974930	2	G20	10	2176-07-30 22:19:00	0	OTHER	M	74
18858505	25408365	4	G20	10	2205-01-25 01:34:00	0	WHITE	M	86
18870517	27694934	11	G20	10	2174-11-16 18:04:00	0	WHITE	F	69
18874892	21503256	12	G20	10	2177-02-16 03:57:00	0	WHITE	M	85
18887720	20802408	4	G20	10	2146-04-30 02:25:00	0	WHITE	M	81
18898637	29356130	1	G20	10	2131-11-22 01:07:00	0	OTHER	F	71
18902674	25143604	2	G20	10	2130-02-05 16:56:00	0	BLACK	M	62
18903044	24850294	14	G20	10	2163-01-12 21:38:00	0	WHITE	F	65
18922322	26644997	5	G20	10	2190-04-23	0	OTHER	M	79
18922669	27681275	1	G20	10	2135-07-19	0	WHITE	F	64
18938392	21449341	12	G20	10	2140-09-09 22:40:00	0	WHITE	M	85
18940743	25296876	9	G20	10	2115-06-10 13:03:00	0	WHITE	F	73
18968508	23859192	2	G20	10	2113-04-27 22:06:00	0	WHITE	F	86
18975396	25040784	2	G20	10	2177-02-05 23:12:00	0	WHITE	M	61
18983470	22309253	8	G20	10	2189-04-15 20:27:00	0	WHITE	F	69
18985477	22102406	5	G20	10	2165-12-21 12:06:00	0	WHITE	F	71
18999384	28720146	3	G20	10	2134-02-14 18:15:00	0	WHITE	M	79
19002113	20336783	9	G20	10	2117-05-18 17:28:00	0	WHITE	F	90
19010275	26332263	1	G20	10	2193-01-30 21:16:00	0	OTHER	F	73
19011460	29810802	4	G20	10	2146-09-20 17:28:00	0	WHITE	F	79
19021046	24396615	1	G20	10	2113-01-24 09:59:00	0	WHITE	M	64
19022374	22991951	1	G20	10	2145-02-10 19:55:00	0	WHITE	M	57
19024409	23104128	4	G20	10	2127-12-12 22:42:00	0	WHITE	F	93
19050358	29271764	4	G20	10	2120-07-29 21:45:00	0	WHITE	F	80
19062768	29762387	3	G20	10	2163-12-04 23:39:00	0	WHITE	F	77
19076225	21136805	17	G20	10	2187-08-03 05:34:00	0	WHITE	F	64
19100042	29195356	1	G20	10	2184-04-27 20:30:00	0	BLACK	M	60
19122930	24022759	4	G20	10	2143-07-05 09:20:00	0	WHITE	F	83
19124201	24011660	8	G20	10	2182-12-12 12:25:00	0	WHITE	F	89
19158564	27233700	6	G20	10	2149-03-06 01:39:00	0	BLACK	F	71
19185939	21628533	1	G20	10	2153-10-28	0	WHITE	F	59
19188399	21585859	9	G20	10	2176-06-07 15:05:00	0	OTHER	M	76
19199309	25680390	3	G20	10	2191-01-13 00:41:00	0	WHITE	M	98
19214263	23669712	26	G20	10	2149-11-21 21:58:00	0	WHITE	F	82
19242692	27779549	2	G20	10	2130-06-08 05:37:00	0	WHITE	M	86
19243833	29986728	3	G20	10	2123-07-13 01:43:00	0	WHITE	M	73
19245200	25095045	8	G20	10	2143-03-09 22:51:00	0	WHITE	M	74
19245916	22969750	16	G20	10	2126-03-04 21:55:00	0	WHITE	F	81
19253812	25298912	2	G20	10	2120-01-24 22:54:00	0	BLACK	F	69
19257840	29616004	5	G20	10	2167-04-07 16:58:00	0	WHITE	F	72
19277667	25182173	8	G20	10	2150-01-06 02:55:00	0	WHITE	M	50
19313951	24740953	4	G20	10	2178-01-20 18:37:00	0	WHITE	M	79
19314287	22152151	4	G20	10	2115-02-09 23:47:00	0	WHITE	M	73
19314496	20464919	1	G20	10	2134-12-09 20:00:00	0	WHITE	F	85
19316775	27056801	12	G20	10	2119-10-28 18:30:00	0	WHITE	F	69
19326866	28558524	4	G20	10	2155-05-31 19:26:00	0	WHITE	F	73
19344311	21488893	5	G20	10	2131-05-15 16:45:00	0	WHITE	M	92
19348612	20300228	12	G20	10	2187-09-30 08:34:00	0	OTHER	F	89
19350168	24207180	10	G20	10	2170-02-14 21:31:00	0	WHITE	F	68
19351516	27355254	9	G20	10	2136-09-25 15:49:00	0	WHITE	M	77
19367081	25761982	1	G20	10	2187-12-23 15:29:00	0	WHITE	M	78
19377120	29505685	3	G20	10	2154-10-28 06:12:00	0	WHITE	F	55
19380925	26275183	1	G20	10	2163-08-25 00:54:00	0	BLACK	F	91
19414343	28663748	13	G20	10	2159-02-13 01:25:00	0	WHITE	F	77
19417622	27179360	1	G20	10	2193-04-16 07:15:00	0	WHITE	M	72
19419210	29717057	1	G20	10	2178-03-31 02:59:00	0	WHITE	F	70
19424462	21372625	4	G20	10	2113-10-17 23:46:00	0	BLACK	M	78
19459093	29327021	5	G20	10	2139-07-20 00:28:00	0	OTHER	F	81
19462440	25908447	1	G20	10	2161-12-26 20:00:00	0	WHITE	F	85
19469851	28557628	3	G20	10	2135-12-16	0	WHITE	M	72
19470863	29662284	5	G20	10	2134-04-17 11:07:00	0	WHITE	M	87
19477014	23622409	2	G20	10	2136-04-17	0	WHITE	M	77
19480145	23342656	3	G20	10	2180-07-06	0	WHITE	M	64
19481157	27299148	2	G20	10	2167-03-10 05:21:00	0	WHITE	F	78
19490147	23662417	1	G20	10	2131-09-09	0	OTHER	M	57
19496538	28826222	3	G20	10	2139-08-08 19:41:00	0	WHITE	M	92
19512500	23043474	4	G20	10	2119-01-04 23:25:00	0	WHITE	F	88
19533264	28424576	2	G20	10	2120-07-31 16:28:00	0	WHITE	M	74
19556941	28458209	3	G20	10	2147-02-20 03:52:00	0	WHITE	M	80
19571669	22954128	3	G20	10	2173-03-07 21:26:00	0	OTHER	M	47
19587538	26362529	8	G20	10	2174-06-21 14:27:00	0	BLACK	F	89
19588353	20941575	6	G20	10	2198-03-07 02:42:00	0	WHITE	M	76
19590732	23659100	2	G20	10	2126-01-04 20:52:00	0	WHITE	M	70
19597196	27309993	24	G20	10	2194-10-04 11:22:00	0	WHITE	M	84
19616833	27792773	5	G20	10	2137-06-17 21:08:00	0	WHITE	F	76
19622824	26425679	8	G20	10	2194-10-05 22:37:00	0	BLACK	M	82
19641848	24140894	7	G20	10	2160-05-26 18:49:00	0	WHITE	M	79
19652038	27530373	7	G20	10	2182-12-31 21:20:00	0	OTHER	M	84
19654967	22637409	3	G20	10	2184-07-31 16:45:00	0	WHITE	M	85
19656048	25953947	10	G20	10	2111-04-18 21:39:00	0	WHITE	M	88
19662788	23858922	4	G20	10	2116-10-01 04:00:00	0	WHITE	F	92
19668518	23355288	5	G20	10	2123-06-16 17:46:00	0	WHITE	F	72
19693758	21477033	3	G20	10	2151-06-18 10:57:00	0	WHITE	M	78
19695104	24296074	9	G20	10	2202-06-05 15:03:00	0	WHITE	M	79
19701529	21019051	6	G20	10	2139-12-07 15:33:00	0	WHITE	M	74
19707067	22591441	4	G20	10	2185-11-17 03:00:00	0	WHITE	M	85
19708537	26278154	1	G20	10	2130-05-29 01:06:00	0	WHITE	F	68
19726144	26562583	7	G20	10	2142-12-01 15:31:00	0	WHITE	M	71
19752788	23379445	3	G20	10	2143-03-27 19:26:00	1	OTHER	F	60
19764501	22666870	4	G20	10	2180-04-11	0	WHITE	F	77
19767076	23172217	14	G20	10	2193-08-18 21:42:00	0	WHITE	M	86
19815913	23727519	3	G20	10	2122-01-15 15:19:00	0	WHITE	M	80
19820782	26348942	6	G20	10	2162-07-25 16:50:00	0	WHITE	F	87
19827553	26555878	4	G20	10	2191-08-03 17:48:00	0	OTHER	F	44
19837286	23161012	3	G20	10	2121-09-10 02:27:00	0	WHITE	M	53
19837434	26661389	16	G20	10	2159-01-21 17:48:00	0	OTHER	M	82
19851620	24849809	19	G20	10	2181-03-16 00:44:00	0	OTHER	M	91
19869927	26217679	3	G20	10	2121-10-06 02:09:00	0	WHITE	F	73
19891270	27862480	3	G20	10	2204-03-29 07:16:00	0	OTHER	F	69
19914556	20088959	2	G20	10	2194-11-24 19:21:00	0	WHITE	M	67
19917454	27342711	9	G20	10	2166-02-01 23:36:00	0	WHITE	M	87
19922331	23362401	6	G20	10	2137-05-03 19:45:00	0	WHITE	M	75
19946985	27192828	3	G20	10	2125-11-02 23:20:00	0	BLACK	F	83
19951539	28602961	15	G20	10	2124-03-20 21:34:00	0	WHITE	M	74
19957697	23638359	11	G20	10	2184-05-14 19:00:00	0	BLACK	F	79
19966115	24831979	2	G20	10	2184-12-03 19:56:00	0	WHITE	M	80
19972235	21800879	5	G20	10	2177-07-27 06:25:00	0	WHITE	M	76
19973404	28262154	6	G20	10	2171-03-16 14:15:00	0	WHITE	F	59
19981190	29531963	4	G20	10	2110-02-26 20:24:00	0	WHITE	F	91
