# Supplementary material for: Identifying key covariates of clinical outcomes for critically ill patients with Parkinson’s disease: analysis of the MIMIC-IV database
Source: Front Neurol. 2025 Jul 3;16:1545126. doi: 10.3389/fneur.2025.1545126 (PMC12267009; doi:10.3389/fneur.2025.1545126)
Supplement: Supplementary file 3 [file Table_3.xlsx]

## Sheet: PD_icu_patients(1)
Supplemental Table 3.The number of days that patients with Parkinson's disease stay in the hospital
subject_id	hadm_id	hospital_expire_flag	race	gender	age	stay_id	los_icu	los_hospital
10074908	29170411	0	OTHER	F	74	36580881	1.8	8.02431
10180095	24199963	0	WHITE	F	74	34021485	2.19	6.14583
10397171	22330779	0	OTHER	F	76	37889662	6.04	15.5917
10419097	22233024	1	OTHER	M	73	30993974	1.03	0.06875
10444484	23030871	1	WHITE	M	88	33997337	14.98	14.8812
10457824	25280974	0	OTHER	M	81	37305179	4.25	11.0972
10476294	28537603	1	OTHER	M	78	30054857	6.37	6.30764
10501258	24182688	0	WHITE	M	91	35650560	3.78	21.5431
10501909	29468288	0	WHITE	F	94	30661285	2.25	14.7438
10781312	24474381	1	WHITE	M	86	30284873	2.36	2.24306
10807297	29004731	0	WHITE	F	65	38865842	20.53	20.5222
10950205	23263138	0	BLACK	F	57	33154507	4.34	73.7056
11016931	24826446	0	WHITE	F	83	34512688	1.35	7.30278
11093574	25620952	0	OTHER	M	91	30706580	1.74	10.6708
11327015	20959548	0	WHITE	M	82	31640652	3.2	47.0819
11397545	29452381	0	WHITE	F	83	35624691	18.87	18.9132
11435410	28044122	0	WHITE	M	74	37646282	1.95	12.7444
11437954	23128645	0	WHITE	M	92	38151790	2.1	6.17222
11438173	21216421	0	WHITE	M	92	37458276	1.35	4.14931
11579251	25089865	0	WHITE	M	89	33690143	7.46	12.5243
11682490	28219512	0	WHITE	M	61	33851437	2.99	3.77014
11725345	21592243	0	OTHER	M	74	36108847	10.06	18.1118
11731531	24078707	1	BLACK	M	87	36221691	1.18	4.35347
11804278	25818525	0	WHITE	F	74	37087219	7.45	13.5264
11874424	25574892	1	WHITE	M	77	38461395	2.59	2.53264
11885267	28239335	1	OTHER	F	92	38612985	1.17	0.99375
11959306	27981683	0	OTHER	F	74	32750543	1.18	3.72222
11977608	20062363	0	WHITE	M	25	34535022	16.87	94.8333
11982898	20476470	0	OTHER	M	71	34240822	1.09	4.06944
12033229	21797058	0	OTHER	M	72	31122120	2.54	3.65903
12089548	28332732	0	WHITE	M	82	38925473	6.02	10.1229
12101710	29401358	0	OTHER	M	64	34547342	12.12	12.1785
12173850	20376084	1	WHITE	M	75	35157353	16.82	16.584
12204700	21054035	0	OTHER	F	84	36494984	1.68	8.14306
12255381	25132551	0	WHITE	M	79	33227956	5.34	12.6326
12357823	29199588	0	WHITE	M	82	38797751	5.59	6.75694
12393285	24917703	0	WHITE	F	76	30303161	3.04	8.00556
12393678	27313005	0	WHITE	M	73	34760594	3.58	35.8576
12475198	22042017	0	WHITE	M	72	30598416	2.67	5.34167
12490029	26495589	0	WHITE	M	91	33759728	1.59	7.66458
12502462	27347856	0	WHITE	M	88	30841172	1.91	5.01875
12618868	24756108	0	WHITE	M	79	35216663	1.58	1.60139
12678286	22415227	1	WHITE	M	88	30902754	9.79	9.81458
12736581	21926888	1	WHITE	F	78	34491523	13.4	13.7278
12758236	27502018	0	WHITE	M	79	33586661	1.25	6.65694
12811657	26122016	0	WHITE	M	84	37638600	3.3	11.2667
12935309	22234333	0	WHITE	M	83	37406991	7.02	7.025
13089309	21728926	0	OTHER	M	72	34239041	3.05	22.6271
13098045	22887604	0	WHITE	M	58	32954163	1.23	7.47222
13101361	27997137	1	WHITE	F	71	37430830	4.51	5.60625
13107455	27431422	0	WHITE	M	77	32663933	1.52	7.80278
13173444	25483863	0	WHITE	F	86	34633412	1.56	5.29792
13176653	23242884	0	WHITE	M	85	32581319	1.81	2.66111
13279382	26123016	0	WHITE	M	83	37472660	3.16	14.6271
13369944	27741466	0	WHITE	M	86	32890819	1.09	4.26528
13469776	21070803	0	WHITE	M	80	30278944	1.31	15.675
13564780	26433053	0	OTHER	F	65	37881806	1.89	6.27778
13603320	27331467	0	WHITE	M	62	34595338	2.21	8.14028
13608981	27538351	0	WHITE	M	73	37405150	1.72	4.68542
13661009	21630017	0	WHITE	F	89	34183949	2.24	6.14097
13765663	28957835	0	OTHER	F	83	30572259	4.17	13.2701
13873902	20411093	1	OTHER	M	65	39482634	1.11	2.1875
14065397	25219971	0	WHITE	M	73	39439699	3.09	34.4319
14189034	28803218	0	OTHER	F	67	36757723	2.82	17.7194
14353044	27266628	0	WHITE	M	84	34597041	2.22	5.09722
14522391	20905835	0	WHITE	M	83	32949164	3	13.0437
14606237	27829512	1	WHITE	F	93	39993425	2.63	3.48194
14661031	25400647	0	OTHER	M	82	35530270	8.09	34.7653
14836177	28102452	1	WHITE	M	79	30170059	59.04	64.8424
14846779	27375494	0	WHITE	F	89	33235490	3.94	3.95486
14878442	28942889	0	WHITE	M	74	38935182	1.93	4.93542
14919892	29690910	0	WHITE	F	72	32737381	1.5	34.9535
14943570	23638679	0	OTHER	F	78	32159189	3.11	8.09375
14979348	22895491	1	WHITE	M	87	39414466	1.95	3.03125
15214825	27203300	0	WHITE	M	64	39053661	19.09	24.0132
15267900	29063692	0	WHITE	M	80	39178196	3.25	4.01042
15288709	23888592	0	OTHER	M	66	38144159	15.96	18.2826
15327821	20748538	1	WHITE	M	82	31862912	3.05	2.97986
15341307	25520965	0	OTHER	M	88	36480437	1.33	4.35972
15642812	22868030	0	WHITE	M	82	38590320	2.17	4.30833
15689519	27872828	0	WHITE	F	86	39631540	7.98	20.9688
15745543	28279877	0	WHITE	M	86	30379412	3.64	8.8
15770122	21732373	1	WHITE	M	68	37472201	1.32	1.22708
15826193	27516049	1	WHITE	F	71	36448509	5.66	6.54028
15915457	26319660	0	OTHER	F	76	31085787	1.99	4.78125
16039558	25699650	0	WHITE	F	77	31561080	2.19	4.91319
16130241	27879222	0	WHITE	M	84	39578083	8.17	8.86597
16168883	28863148	0	WHITE	M	88	37393273	3.3	10.3472
16269879	21728754	0	WHITE	M	78	39917078	1.05	7.05903
16362604	29876264	0	WHITE	F	55	36667488	11.63	17.8521
16446532	28653447	0	OTHER	M	69	32659653	17.36	28.0924
16466609	27203855	0	WHITE	M	84	39960388	1.7	10.9007
16715341	26530630	0	WHITE	M	70	36634178	2.23	12.8069
16724866	29524172	0	OTHER	M	83	30772802	1.45	10.859
16730361	29771503	0	WHITE	M	75	36165885	13.22	24.0931
16881510	28019887	0	BLACK	M	80	33585747	3.78	12.6722
16939954	23405094	0	WHITE	F	71	34422899	1.27	4.08403
17093296	28543878	0	WHITE	F	76	36315486	1.53	7.09653
17159663	26425824	0	BLACK	M	88	33279051	5.36	9.91111
17168511	25006695	1	OTHER	M	80	32429869	1.38	1.21181
17176886	28219127	0	OTHER	M	78	38634299	1.63	12.8618
17235040	26473446	0	WHITE	M	77	30532245	13.4	19.5771
17431704	21569686	1	WHITE	F	85	39065471	5.89	14.8222
17434024	20504421	0	WHITE	M	87	31989838	2.62	11.7729
17440012	25346830	0	WHITE	F	54	31064095	1.79	4.675
17602916	26229030	1	OTHER	M	92	37588339	1.05	3.15347
17778237	22474780	0	WHITE	M	84	32685068	1.1	2.97639
17903930	24195903	0	BLACK	M	72	39120113	15.37	15.8535
17914788	21387497	0	WHITE	F	70	30029868	1.55	9.63194
17960293	28333555	0	BLACK	M	87	37810579	1.16	3.97708
17989606	22846888	1	OTHER	M	78	32919714	2.89	4.63056
17989998	26079526	0	OTHER	F	84	32157945	6.13	20.7312
18068833	20913645	0	WHITE	M	75	30459837	1.27	3.15208
18401338	21490359	1	OTHER	F	76	34998122	2.7	3.51181
18490704	22929119	1	WHITE	M	90	30976237	1.44	9.55417
18615927	24910682	0	WHITE	F	87	31746261	3.1	21.0701
18649959	20648569	0	OTHER	M	51	33610588	1.76	84.6528
18664119	27057854	0	WHITE	F	85	38801542	1.56	5.65
18688719	25522526	0	OTHER	M	76	30665452	4.6	36.9806
18736740	25673460	1	OTHER	M	84	34909622	4.3	3.31458
18742792	24582337	0	WHITE	M	69	34271638	34.7	41.7396
18776364	20996214	0	OTHER	M	70	35540308	3.76	5.72917
18843143	25186326	0	WHITE	F	88	36295357	2.35	2.42569
18938392	21449341	0	WHITE	M	85	33145939	2.26	5.79167
18940743	25296876	0	WHITE	F	73	32821673	5.12	26.1208
19076225	21136805	0	WHITE	F	64	39865389	13.53	15.5437
19122930	24022759	0	WHITE	F	83	36591556	1.56	9.36111
19188399	21585859	0	OTHER	M	76	39040688	1.19	26.9549
19214263	23669712	0	WHITE	F	82	38236099	1.8	8.97361
19245916	22969750	0	WHITE	F	81	30139213	3.85	12.8514
19326866	28558524	0	WHITE	F	73	34983699	3.99	15.8882
19348612	20300228	0	OTHER	F	89	38687354	1.26	11.2743
19351516	27355254	0	WHITE	M	77	33878174	1.04	11.9292
19414343	28663748	0	WHITE	F	77	35852400	1.54	21.5882
19470863	29662284	0	WHITE	M	87	36700682	3.25	4.11319
19597196	27309993	0	WHITE	M	84	31450019	2.34	4.40139
19652038	27530373	0	OTHER	M	84	33906747	2.95	6.68056
19707067	22591441	0	WHITE	M	85	39529563	2.85	5.53403
19726144	26562583	0	WHITE	M	71	39116510	1.12	7.91597
19837434	26661389	0	OTHER	M	82	30744030	1.94	7.05
19851620	24849809	0	OTHER	M	91	38288467	24.63	24.709
19917454	27342711	0	WHITE	M	87	36620660	3.34	6.60694
19922331	23362401	0	WHITE	M	75	33142961	1.66	7.85
